# Supplementary material for: Comprehensive Analysis of a circRNA-miRNA-mRNA Network to Reveal Potential Inflammation-Related Targets for Gastric Adenocarcinoma
Source: Mediators Inflamm. 2020 Aug 1;2020:9435608. doi: 10.1155/2020/9435608 (PMC7416288; doi:10.1155/2020/9435608)
Supplement: Supplementary 4 — Table S4: differentially expressed mRNAs between tumor and normal tissues. [file 9435608.f4.xls]

## Sheet: Genes
adj.P.Val	P.Value	t	B	logFC	Gene.symbol	Gene.title
2.31e-22	4.99e-27	-22.8888	50.2613	-4.43908
1.52e-18	6.56e-23	-18.8578	41.4277	-6.1737	MUC5AC	mucin 5AC, oligomeric mucus/gel-forming
2.97e-17	1.93e-21	-15.6348	38.354	-3.70528	MT1E	metallothionein 1E
7.37e-17	6.37e-21	-15.0569	37.2056	-2.32482	RPL11	ribosomal protein L11
1.43e-16	1.54e-20	-15.7564	36.3201	-2.12863	HEATR3	HEAT repeat containing 3
4.37e-16	5.66e-20	-17.4898	34.9144	-3.1335
4.49e-16	6.79e-20	-15.7809	34.873	-2.7148	PSENEN	presenilin enhancer gamma-secretase subunit
2.41e-15	4.17e-19	-14.3382	33.1251	-4.93623	HIST1H4C	histone cluster 1, H4c
4.06e-15	7.9e-19	-13.4473	32.5342	-2.92953	MIF	macrophage migration inhibitory factor (glycosylation-inhibiting factor)
1.1e-14	2.38e-18	-14.352	31.4641	-2.16899
2.08e-14	4.94e-18	-12.9696	30.7533	-3.0512	SMG1P5	SMG1P5, nonsense mediated mRNA decay associated PI3K related kinase pseudogene 5
4.26e-14	1.1e-17	12.6099	29.9664	2.11066	KCMF1	potassium channel modulatory factor 1
9.54e-14	2.68e-17	12.6432	29.0974	1.66322	IL19	interleukin 19
1.16e-13	3.49e-17	-12.7871	28.8647	-2.72791	FICD	FIC domain containing
1.23e-13	4e-17	12.2113	28.7105	2.88826	RPL37///RPL37	ribosomal protein L37///ribosomal protein L37
1.42e-13	4.9e-17	-14.0879	28.5369	-2.50698
2.18e-13	8e-17	-12.8855	28.0695	-1.44673	DICER1	dicer 1, ribonuclease III
2.3e-13	9.03e-17	11.9623	27.9148	3.18678	COL4A1	collagen type IV alpha 1 chain
2.3e-13	9.45e-17	-12.9658	27.9108	-1.63794	ZFAND6	zinc finger AN1-type containing 6
2.43e-13	1.05e-16	-12.1019	27.7794	-3.42623	SNHG5	small nucleolar RNA host gene 5
4.26e-13	1.93e-16	-13.3308	27.2218	-1.68449
5.18e-13	2.46e-16	12.0297	26.9264	2.21983	COL4A2	collagen type IV alpha 2 chain
5.27e-13	2.62e-16	11.6403	26.8738	2.84406	TCEAL4	transcription elongation factor A like 4
6.43e-13	3.33e-16	-12.2594	26.679	-1.68181
7.46e-13	4.03e-16	11.6821	26.454	2.20572	PCM1	pericentriolar material 1
8.21e-13	4.61e-16	-15.1376	26.2819	-2.54247	CBX5	chromobox 5
2.02e-12	1.18e-15	-11.9444	25.4553	-2.08246
2.18e-12	1.32e-15	-12.7378	25.3698	-1.60304
2.33e-12	1.46e-15	11.1287	25.1912	1.76031	MARS	methionyl-tRNA synthetase
4.41e-12	2.86e-15	-11.1644	24.5549	-1.70663
4.54e-12	3.04e-15	10.9136	24.4735	2.13858	VIM///ZYX///SH3GL1	vimentin///zyxin///SH3 domain containing GRB2 like 1, endophilin A2
5.24e-12	3.63e-15	11.1761	24.3302	3.0976	IGFBP7///TLCD1	insulin like growth factor binding protein 7///TLC domain containing 1
6.67e-12	4.76e-15	-10.7828	24.0342	-1.30006	IKZF4	IKAROS family zinc finger 4
7.14e-12	5.25e-15	10.7542	23.9377	1.55642	TAOK3	TAO kinase 3
7.97e-12	6.02e-15	-11.2905	23.8562	-2.05549	TLK1	tousled like kinase 1
8.24e-12	6.46e-15	-10.9154	23.758	-1.68888
8.24e-12	6.59e-15	-11.0759	23.7532	-1.33416
9.57e-12	7.85e-15	-13.6608	23.6198	-2.53691
9.99e-12	8.42e-15	10.6173	23.4748	1.58309
1.07e-11	9.27e-15	10.5893	23.3799	3.34719	IGFBP5	insulin like growth factor binding protein 5
1.39e-11	1.23e-14	10.507	23.1005	2.01826	RPL37A///UBN2	ribosomal protein L37a///ubinuclein 2
1.54e-11	1.4e-14	-10.9254	23.0246	-2.37012	ASAP2	ArfGAP with SH3 domain, ankyrin repeat and PH domain 2
1.59e-11	1.51e-14	-12.6418	23.0222	-2.74311
1.59e-11	1.49e-14	10.4523	22.914	2.31394	ARID5B	AT-rich interaction domain 5B
1.74e-11	1.69e-14	-10.6236	22.8135	-2.0645	ABCC3	ATP binding cassette subfamily C member 3
1.9e-11	1.89e-14	10.4494	22.6859	2.25471	LTBP2	latent transforming growth factor beta binding protein 2
1.91e-11	1.94e-14	-10.5109	22.6728	-1.85858	ZNHIT1	zinc finger HIT-type containing 1
2.15e-11	2.23e-14	10.3371	22.5207	3.70458	RGS1	regulator of G-protein signaling 1
3.1e-11	3.28e-14	-10.656	22.1908	-1.73584	BCL7C	BCL tumor suppressor 7C
4.38e-11	4.82e-14	-11.9564	21.9022	-2.92851	PLEKHB2	pleckstrin homology domain containing B2
3.93e-11	4.25e-14	10.1523	21.8858	2.85145	CBWD3///CBWD5///CBWD2///CBWD1	COBW domain containing 3///COBW domain containing 5///COBW domain containing 2///COBW domain containing 1
4.77e-11	5.36e-14	10.0861	21.6576	1.76172	ATRX	ATRX, chromatin remodeler
4.81e-11	5.5e-14	10.0786	21.6318	1.34922	RPS24///AGPAT2	ribosomal protein S24///1-acylglycerol-3-phosphate O-acyltransferase 2
5.48e-11	6.51e-14	-11.8319	21.612	-2.67217
5.32e-11	6.2e-14	10.3052	21.5415	1.77306	PRMT2	protein arginine methyltransferase 2
6.58e-11	7.96e-14	-10.3024	21.3129	-2.18703	IFI6	interferon alpha inducible protein 6
6.88e-11	8.47e-14	-10.3592	21.261	-1.70343	TSTD1	thiosulfate sulfurtransferase like domain containing 1
7.52e-11	9.43e-14	-11.8504	21.2579	-2.04005
8.15e-11	1.04e-13	9.9571	21.0171	1.97931	MFHAS1	malignant fibrous histiocytoma amplified sequence 1
8.68e-11	1.13e-13	9.87611	20.9298	2.42649	KARS	lysyl-tRNA synthetase
9.85e-11	1.3e-13	-13.7241	20.86	-2.15199	KIAA1143	KIAA1143
1.65e-10	2.24e-13	-11.4888	20.4241	-1.7078
1.65e-10	2.24e-13	-10.5755	20.3649	-2.16399	SNRPN	small nuclear ribonucleoprotein polypeptide N
1.7e-10	2.39e-13	-10.889	20.3284	-1.35675
1.66e-10	2.3e-13	9.84928	20.2552	1.40444	NOD1	nucleotide binding oligomerization domain containing 1
1.71e-10	2.44e-13	-10.0317	20.2219	-1.98777
1.94e-10	2.86e-13	-10.3029	20.1083	-1.30037
1.9e-10	2.75e-13	9.79693	20.0756	4.34974	RGS1	regulator of G-protein signaling 1
1.95e-10	2.9e-13	-9.97885	20.0529	-1.39557
1.97e-10	2.99e-13	9.60091	19.9685	1.8936	PCMTD2	protein-L-isoaspartate (D-aspartate) O-methyltransferase domain containing 2
1.97e-10	3.02e-13	-9.59829	19.9593	-1.41602	C9orf16	chromosome 9 open reading frame 16
2.04e-10	3.17e-13	9.58503	19.9128	1.36499	PPIG	peptidylprolyl isomerase G
2.1e-10	3.31e-13	9.68284	19.8862	1.88348	KIF21A	kinesin family member 21A
2.25e-10	3.6e-13	-9.54928	19.7872	-1.2057
2.35e-10	3.81e-13	9.53317	19.7306	1.92296	NFYB	nuclear transcription factor Y subunit beta
2.76e-10	4.59e-13	-10.0636	19.6343	-1.56726
2.6e-10	4.27e-13	-9.50172	19.6199	-2.24891
2.9e-10	4.88e-13	-9.68972	19.5242	-1.27911	GSTO1	glutathione S-transferase omega 1
2.93e-10	5.06e-13	-9.80917	19.508	-1.9476	LOC102546299	uncharacterized LOC102546299
2.93e-10	5.01e-13	9.45692	19.4622	1.72907	UBC///METRNL	ubiquitin C///meteorin like, glial cell differentiation regulator
3.01e-10	5.27e-13	9.44284	19.4126	1.94015	DHX58	DEXH-box helicase 58
3.17e-10	5.62e-13	9.58841	19.3791	1.56593	ZCCHC17	zinc finger CCHC-type containing 17
3.53e-10	6.33e-13	-9.61304	19.2688	-2.11315
3.91e-10	7.18e-13	-9.77143	19.175	-1.50228
3.91e-10	7.1e-13	9.36006	19.1204	2.84807	CTGF	connective tissue growth factor
5.05e-10	9.38e-13	9.38491	18.8639	1.5058	AGPAT1	1-acylglycerol-3-phosphate O-acyltransferase 1
5.38e-10	1.02e-12	-9.88588	18.8592	-1.48922
5.3e-10	9.97e-13	-9.67027	18.8526	-2.13547
5.48e-10	1.05e-12	-9.65303	18.7975	-2.34007	POLR2E	RNA polymerase II subunit E
5.61e-10	1.09e-12	9.45309	18.7366	1.71341	LOC105369155///LRRC29	uncharacterized LOC105369155///leucine rich repeat containing 29
6.1e-10	1.2e-12	9.2145	18.605	1.43159	NCOA1	nuclear receptor coactivator 1
7.46e-10	1.52e-12	-10.8581	18.5766	-1.87606
6.66e-10	1.32e-12	-9.23602	18.5171	-2.85696	TAX1BP3	Tax1 binding protein 3
7.39e-10	1.49e-12	-9.363	18.4312	-1.13603	MRPL30	mitochondrial ribosomal protein L30
7.47e-10	1.53e-12	9.14634	18.3629	1.75186	HLA-E	major histocompatibility complex, class I, E
7.74e-10	1.61e-12	9.13361	18.3177	1.64757	NOMO3///NOMO2///NOMO1	NODAL modulator 3///NODAL modulator 2///NODAL modulator 1
8.33e-10	1.78e-12	-13.2856	18.3007	-2.13192
8.67e-10	1.89e-12	-9.94145	18.2922	-1.44946
7.95e-10	1.67e-12	9.12331	18.281	2.26352	TALDO1///TALDO1	transaldolase 1///transaldolase 1
8.67e-10	1.92e-12	-9.93585	18.2761	-1.4735
8.67e-10	1.9e-12	-9.84884	18.2721	-1.48792
8.67e-10	1.95e-12	-9.93006	18.2595	-1.63864
8.28e-10	1.75e-12	9.1094	18.2315	1.38859	BCLAF1	BCL2 associated transcription factor 1
9.26e-10	2.1e-12	-10.2078	18.2201	-3.38278	HIST1H4D	histone cluster 1, H4d
8.67e-10	1.94e-12	-9.17884	18.1512	-1.46349
9.36e-10	2.14e-12	9.0539	18.0339	1.4811	SMARCA5	SWI/SNF related, matrix associated, actin dependent regulator of chromatin, subfamily a, member 5
9.38e-10	2.17e-12	9.05068	18.0224	1.62702	PHIP	pleckstrin homology domain interacting protein
1.01e-09	2.39e-12	9.46904	18.0078	1.47201	CD300C	CD300c molecule
1.04e-09	2.48e-12	-9.52735	17.9811	-1.96175
9.93e-10	2.32e-12	9.03246	17.9575	2.10941	MS4A6A	membrane spanning 4-domains A6A
1.04e-09	2.5e-12	9.10728	17.9118	2.00926	FTSJ3	FtsJ homolog 3
1.06e-09	2.57e-12	9.04988	17.8686	1.82333	TRIP12	thyroid hormone receptor interactor 12
1.1e-09	2.67e-12	8.99298	17.8166	1.56012	CSNK2B///CSNK2B	casein kinase 2 beta///casein kinase 2 beta
1.12e-09	2.78e-12	8.98234	17.7786	2.01915	RPL26	ribosomal protein L26
1.12e-09	2.78e-12	-8.98199	17.7774	-1.55732
1.17e-09	2.92e-12	9.06264	17.757	2.80539	PDPN	podoplanin
1.23e-09	3.12e-12	-9.38691	17.7448	-1.23392
1.23e-09	3.14e-12	8.94899	17.6595	1.32847	PPP2CA	protein phosphatase 2 catalytic subunit alpha
1.33e-09	3.41e-12	9.12129	17.6244	1.59965	THG1L	tRNA-histidine guanylyltransferase 1 like
1.58e-09	4.14e-12	-9.67423	17.5216	-1.57192	SUMF2	sulfatase modifying factor 2
1.47e-09	3.82e-12	8.9874	17.491	2.22791	KCP	kielin/chordin-like protein
1.63e-09	4.31e-12	-9.42339	17.4473	-2.04519	ZDHHC12	zinc finger DHHC-type containing 12
1.63e-09	4.34e-12	-8.90452	17.3498	-1.00888
1.83e-09	5.07e-12	-9.78823	17.348	-2.69324
1.8e-09	4.91e-12	-9.12523	17.2764	-1.82091
1.76e-09	4.72e-12	8.83666	17.2576	2.29439	NPM1///NPM1	nucleophosmin///nucleophosmin
1.76e-09	4.74e-12	8.83536	17.2529	2.51321
1.87e-09	5.22e-12	-9.10721	17.2168	-2.09173
1.83e-09	5.04e-12	-8.81885	17.1937	-1.04161
1.99e-09	5.63e-12	9.20506	17.1696	1.4947	ELAVL1	ELAV like RNA binding protein 1
1.99e-09	5.6e-12	8.78964	17.089	2.36692	DNAJA1	DnaJ heat shock protein family (Hsp40) member A1
2.12e-09	6.05e-12	8.95568	17.062	1.73802	BMS1	BMS1, ribosome biogenesis factor
2.5e-09	7.51e-12	-10.5028	17.0423	-1.43252	PDK3	pyruvate dehydrogenase kinase 3
2.49e-09	7.42e-12	-9.75135	16.9845	-1.54842	REPS1	RALBP1 associated Eps domain containing 1
2.36e-09	6.87e-12	-9.14379	16.9679	-1.98731
2.36e-09	6.87e-12	8.77709	16.9054	1.94034	TRIM8	tripartite motif containing 8
2.36e-09	6.85e-12	8.7345	16.8911	1.4884	MDH2	malate dehydrogenase 2
2.54e-09	7.74e-12	-9.17104	16.8627	-1.67979	NR1D2	nuclear receptor subfamily 1 group D member 2
2.44e-09	7.16e-12	8.72253	16.8481	2.77659	C4B///C4A	complement component 4B (Chido blood group)///complement component 4A (Rodgers blood group)
2.84e-09	8.85e-12	-9.79096	16.8264	-1.59641	DHRS4-AS1	DHRS4 antisense RNA 1
2.49e-09	7.4e-12	8.7565	16.8253	1.91379	LUC7L3	LUC7 like 3 pre-mRNA splicing factor
2.5e-09	7.56e-12	8.70767	16.7947	2.69574	ZFP36L2	ZFP36 ring finger protein like 2
2.75e-09	8.43e-12	8.67776	16.6872	1.63636
2.77e-09	8.55e-12	8.67397	16.6735	1.90023	ENG///CLIP2	endoglin///CAP-Gly domain containing linker protein 2
2.99e-09	9.38e-12	-8.64881	16.583	-1.04763	CD79A	CD79a molecule
3.1e-09	9.79e-12	8.72287	16.5664	1.78491	KIRREL	kin of IRRE like (Drosophila)
3.79e-09	1.31e-11	-10.5971	16.5204	-2.09015	NBR1	NBR1, autophagy cargo receptor
3.45e-09	1.12e-11	-9.12006	16.5067	-1.22963	HARBI1	harbinger transposase derived 1
3.21e-09	1.02e-11	-8.62598	16.5008	-1.36737
3.29e-09	1.05e-11	8.61715	16.469	2.3591	LGALS1	galectin 1
3.42e-09	1.1e-11	8.60513	16.4258	2.52248	KLF10///KLF10	Kruppel like factor 10///Kruppel like factor 10
3.45e-09	1.12e-11	8.60101	16.4109	2.4643
3.51e-09	1.15e-11	8.63392	16.3973	2.82915	COL6A3///NAA60	collagen type VI alpha 3 chain///N(alpha)-acetyltransferase 60, NatF catalytic subunit
3.78e-09	1.27e-11	8.8447	16.3561	1.89613	GPN1	GPN-loop GTPase 1
4.01e-09	1.4e-11	-9.43297	16.3508	-1.54642	TAF8	TATA-box binding protein associated factor 8
3.71e-09	1.23e-11	8.57575	16.3199	1.37494	CDV3	CDV3 homolog
3.79e-09	1.31e-11	8.73312	16.31	3.47593	FCGR3B///FCGR3A///FCGR3B	Fc fragment of IgG receptor IIIb///Fc fragment of IgG receptor IIIa///Fc fragment of IgG receptor IIIb
3.78e-09	1.26e-11	8.56855	16.2939	1.89055	RBPJ	recombination signal binding protein for immunoglobulin kappa J region
3.79e-09	1.3e-11	-8.68872	16.2907	-1.32389	TMEM160	transmembrane protein 160
3.79e-09	1.3e-11	-8.60101	16.2722	-1.59109	SLC1A7	solute carrier family 1 member 7
3.79e-09	1.29e-11	8.56219	16.271	1.7534	AK6	adenylate kinase 6
3.8e-09	1.32e-11	8.55535	16.2464	1.79693	IARS2	isoleucyl-tRNA synthetase 2, mitochondrial
4.33e-09	1.55e-11	-8.95553	16.1789	-2.64023	NME3	NME/NM23 nucleoside diphosphate kinase 3
4.22e-09	1.51e-11	-8.69344	16.1551	-1.60469
4.11e-09	1.45e-11	-8.53002	16.155	-1.01161	UGCG	UDP-glucose ceramide glucosyltransferase
4.14e-09	1.47e-11	8.5267	16.143	1.88732	LAMB1	laminin subunit beta 1
4.69e-09	1.72e-11	8.75429	16.044	1.21076	NCBP3	nuclear cap binding subunit 3
4.6e-09	1.66e-11	-8.57529	16.0398	-1.38931	DNAJC16	DnaJ heat shock protein family (Hsp40) member C16
4.77e-09	1.78e-11	-8.85346	16.0312	-1.17021	RNF219	ring finger protein 219
4.87e-09	1.84e-11	-8.90274	16.0106	-1.54828	TNRC6B	trinucleotide repeat containing 6B
4.68e-09	1.7e-11	8.48669	15.9986	1.4005	SEPT9	septin 9
4.69e-09	1.71e-11	8.4842	15.9896	1.36364	NRDC	nardilysin convertase
5.08e-09	1.93e-11	-8.95018	15.9751	-1.82202
4.77e-09	1.78e-11	8.51357	15.9688	1.96442	PTPN6	protein tyrosine phosphatase, non-receptor type 6
4.77e-09	1.77e-11	8.47586	15.9595	2.30264	RACK1	receptor for activated C kinase 1
4.81e-09	1.81e-11	8.46953	15.9366	1.77934	MLKL	mixed lineage kinase domain like
5.68e-09	2.19e-11	-9.04587	15.8783	-1.0265	OR7A5	olfactory receptor family 7 subfamily A member 5
5.36e-09	2.05e-11	-8.65295	15.8622	-2.46441	TMEM238	transmembrane protein 238
5.78e-09	2.25e-11	-8.78333	15.8036	-2.03376	TBC1D8B	TBC1 domain family member 8B
5.78e-09	2.26e-11	-8.67422	15.7761	-2.17415
5.75e-09	2.22e-11	-8.4528	15.7433	-1.52248
5.85e-09	2.31e-11	8.5708	15.7334	1.35013	ANXA11	annexin A11
5.84e-09	2.29e-11	8.40489	15.703	1.69349	EIF3F	eukaryotic translation initiation factor 3 subunit F
5.86e-09	2.33e-11	-8.40066	15.6877	-1.44732
5.86e-09	2.34e-11	8.39918	15.6823	1.96385	C19orf53	chromosome 19 open reading frame 53
6.3e-09	2.53e-11	8.37832	15.6068	1.90342
6.5e-09	2.63e-11	-8.49003	15.5985	-1.62025	RERE	arginine-glutamic acid dipeptide repeats
6.59e-09	2.69e-11	8.36132	15.5453	1.66368	CCDC71L	coiled-coil domain containing 71-like
6.59e-09	2.7e-11	8.36027	15.5415	1.30464	RSRP1	arginine and serine rich protein 1
7.08e-09	2.97e-11	-8.69937	15.5303	-1.67046
6.95e-09	2.87e-11	-8.34429	15.4837	-1.02577
7.03e-09	2.93e-11	8.33843	15.4624	1.3056	TARS	threonyl-tRNA synthetase
7.03e-09	2.93e-11	8.33842	15.4624	2.4299	CALM1	calmodulin 1
7.62e-09	3.23e-11	-8.5216	15.4155	-1.71884
7.94e-09	3.4e-11	-8.65891	15.3984	-1.84981
7.45e-09	3.14e-11	8.31986	15.3952	1.9254	FRG1///FRG1CP///FRG1BP///MLLT10P1	FSHD region gene 1///FSHD region gene 1 family member C, pseudogene///FSHD region gene 1 family member B, pseudogene///myeloid/lymphoid or mixed-lineage leukemia; translocated to, 10 pseudogene 1
7.66e-09	3.26e-11	8.30944	15.3574	2.08	SLC15A3	solute carrier family 15 member 3
9.22e-09	4.05e-11	-12.5134	15.2776	-1.7051
8.56e-09	3.69e-11	8.3534	15.2556	1.7138	PHF10	PHD finger protein 10
8.56e-09	3.7e-11	8.27516	15.2332	2.43925	COL1A2	collagen type I alpha 2 chain
8.77e-09	3.81e-11	8.38546	15.2329	1.40714	RHOQ	ras homolog family member Q
6.59e-09	2.68e-11	-13.8798	15.2164	-3.03131
9.48e-09	4.2e-11	-8.59511	15.19	-0.854715
1.01e-08	4.63e-11	-9.0236	15.181	-2.28588
9.22e-09	4.02e-11	8.25238	15.1506	2.2487	ETS2	ETS proto-oncogene 2, transcription factor
9.22e-09	4.06e-11	8.24978	15.1412	2.16475	IVNS1ABP	influenza virus NS1A binding protein
1e-08	4.53e-11	-8.62723	15.1272	-1.36381
9.79e-09	4.4e-11	8.38761	15.1246	1.90637
1.05e-08	4.84e-11	-8.85817	15.1106	-1.4175	CORO2A	coronin 2A
1.07e-08	5.01e-11	-8.91957	15.0903	-1.96893
1.12e-08	5.38e-11	-9.3363	15.0889	-1.14104	MFSD10	major facilitator superfamily domain containing 10
9.76e-09	4.34e-11	8.26898	15.085	2.1937	SERPING1	serpin family G member 1
9.79e-09	4.4e-11	8.22854	15.0641	1.97445	CLTA	clathrin light chain A
1.06e-08	4.9e-11	-8.60298	15.0491	-1.94528	CDK13	cyclin dependent kinase 13
1.01e-08	4.6e-11	8.25315	15.0282	1.6937	PLAT	plasminogen activator, tissue type
1.07e-08	4.97e-11	8.39747	15.0079	1.77075	PNISR	PNN interacting serine and arginine rich protein
1.02e-08	4.69e-11	8.21078	14.9997	1.68483	IPO5	importin 5
1.07e-08	4.97e-11	8.35277	14.9973	1.62446	LIPT1	lipoyltransferase 1
1.13e-08	5.45e-11	-8.46558	14.9222	-1.46403
1.08e-08	5.09e-11	8.18888	14.9201	1.1684	SENP6	SUMO1/sentrin specific peptidase 6
1.08e-08	5.11e-11	8.18775	14.916	1.4614	BAZ2A///BAZ2A	bromodomain adjacent to zinc finger domain 2A///bromodomain adjacent to zinc finger domain 2A
1.08e-08	5.15e-11	8.18541	14.9076	2.03966	UTP14A///ALG11///UTP14C	UTP14A small subunit processome component///ALG11, alpha-1,2-mannosyltransferase///UTP14, small subunit processome component homolog C (S. cerevisiae)
1.12e-08	5.42e-11	8.28664	14.8958	1.68975	SNORD116@///SNRPN///IPW	small nucleolar RNA, C/D box 116 cluster///small nuclear ribonucleoprotein polypeptide N///imprinted in Prader-Willi syndrome (non-protein coding)
1.26e-08	6.47e-11	-9.16872	14.8942	-1.58887
1.2e-08	6.04e-11	-8.78589	14.893	-1.75285
1.11e-08	5.29e-11	8.17854	14.8826	3.01316	TPM2///SETDB1	tropomyosin 2 (beta)///SET domain bifurcated 1
1.22e-08	6.22e-11	-8.84754	14.8776	-2.51471
1.19e-08	5.79e-11	8.44751	14.8764	1.49551	GPBP1	GC-rich promoter binding protein 1
1.13e-08	5.48e-11	-8.24332	14.8652	-1.51694
1.2e-08	5.95e-11	-8.49064	14.8478	-1.03476
1.2e-08	5.96e-11	8.34524	14.837	2.41219	GNB4	G protein subunit beta 4
1.19e-08	5.88e-11	-8.22377	14.7958	-2.44696
1.19e-08	5.85e-11	8.18753	14.7925	0.989607	SPHK2	sphingosine kinase 2
1.21e-08	6.11e-11	-8.33793	14.7883	-1.42804	KDM2A	lysine demethylase 2A
1.2e-08	6e-11	-8.25802	14.7862	-1.45097
1.22e-08	6.19e-11	8.13568	14.7269	1.33624	KANSL2	KAT8 regulatory NSL complex subunit 2
1.3e-08	6.73e-11	-8.40343	14.7153	-1.36412
1.24e-08	6.34e-11	8.12934	14.7039	1.98879	RAP1A	RAP1A, member of RAS oncogene family
1.3e-08	6.7e-11	8.15013	14.6581	1.13875	CHMP7	charged multivesicular body protein 7
1.38e-08	7.23e-11	-8.38216	14.6444	-1.00899
1.33e-08	6.91e-11	8.10596	14.6189	1.4558	ZNF394	zinc finger protein 394
1.41e-08	7.45e-11	-8.37342	14.6153	-1.63511
1.35e-08	7.04e-11	8.10099	14.6008	1.86655	KRR1	KRR1, small subunit processome component homolog
1.46e-08	7.74e-11	-8.46405	14.6001	-1.19915	MON2	MON2 homolog, regulator of endosome-to-Golgi trafficking
1.36e-08	7.13e-11	8.09747	14.588	2.00051	LARP7	La ribonucleoprotein domain family member 7
1.38e-08	7.3e-11	8.09134	14.5657	1.60644	RPL5///POLB	ribosomal protein L5///DNA polymerase beta
1.73e-08	9.28e-11	8.3085	14.4214	2.46049	ISCA1	iron-sulfur cluster assembly 1
1.65e-08	8.78e-11	8.04127	14.3836	1.5117	DDX54	DEAD-box helicase 54
1.67e-08	8.93e-11	8.03661	14.3666	1.32373	EIF3M	eukaryotic translation initiation factor 3 subunit M
1.8e-08	9.79e-11	-8.34166	14.3581	-2.03801	STX16	syntaxin 16
1.79e-08	9.65e-11	8.01593	14.2914	2.15232	GABARAP	GABA type A receptor-associated protein
1.89e-08	1.03e-10	8.06878	14.2549	1.55698	FAM162B	family with sequence similarity 162 member B
1.98e-08	1.08e-10	8.17436	14.2457	1.99159
2.17e-08	1.21e-10	-8.6274	14.2236	-1.10502
2.05e-08	1.13e-10	8.12117	14.2049	2.14799	RBM15///RBM15	RNA binding motif protein 15///RNA binding motif protein 15
2.59e-08	1.51e-10	-10.225	14.1903	-1.68822
2.33e-08	1.32e-10	-8.74534	14.1701	-1.10102
2.11e-08	1.17e-10	-8.03317	14.1389	-0.971291
2.06e-08	1.14e-10	7.97163	14.1301	1.94297	PSMB7	proteasome subunit beta 7
2.1e-08	1.16e-10	7.96566	14.1083	1.60643	HSPA4	heat shock protein family A (Hsp70) member 4
2.33e-08	1.32e-10	8.20592	14.0801	1.51925	CEL	carboxyl ester lipase
2.25e-08	1.26e-10	7.94359	14.0279	1.75847	C2	complement component 2
2.33e-08	1.32e-10	-8.03694	14.0085	-1.30613
2.32e-08	1.3e-10	7.93456	13.995	1.77545	MRGPRX3	MAS related GPR family member X3
2.35e-08	1.35e-10	7.95983	13.9729	1.6845	BECN1	beclin 1
2.35e-08	1.35e-10	7.92603	13.9639	2.36969	TUBB6	tubulin beta 6 class V
2.35e-08	1.35e-10	7.92506	13.9604	1.50655	RFX5	regulatory factor X5
2.41e-08	1.39e-10	7.91758	13.9331	1.24553	ZNF7	zinc finger protein 7
2.66e-08	1.56e-10	-8.25178	13.9105	-0.872951
2.49e-08	1.44e-10	-7.94091	13.9046	-2.17613	UGDH	UDP-glucose 6-dehydrogenase
2.98e-08	1.82e-10	-8.79772	13.8833	-1.1186
3.27e-08	2.04e-10	-11.1028	13.8441	-1.91619	DNAJC7	DnaJ heat shock protein family (Hsp40) member C7
2.62e-08	1.53e-10	7.89098	13.8361	1.19604
2.62e-08	1.54e-10	7.89042	13.8341	2.05697	SRP14	signal recognition particle 14
2.69e-08	1.59e-10	7.94859	13.8269	1.53486	CCDC88A	coiled-coil domain containing 88A
2.76e-08	1.65e-10	-8.01348	13.8012	-1.29322
3.32e-08	2.11e-10	-9.14314	13.7972	-1.44356
2.69e-08	1.6e-10	7.88021	13.7969	1.16532
2.76e-08	1.64e-10	-7.94003	13.7853	-1.76039
3.16e-08	1.95e-10	-8.61153	13.7822	-1.83525	SUGP2	SURP and G-patch domain containing 2
2.73e-08	1.62e-10	-7.87607	13.7818	-1.43806
2.78e-08	1.67e-10	7.97163	13.7781	1.16824
3.2e-08	1.99e-10	-8.60457	13.7621	-1.51071
2.95e-08	1.78e-10	-8.03161	13.7362	-0.923566
3.02e-08	1.85e-10	-8.15261	13.7336	-0.995547
2.95e-08	1.79e-10	7.9172	13.715	2.13817	ALKBH7	alkB homolog 7
3.29e-08	2.07e-10	-8.45144	13.6968	-1.68173	ARRDC1	arrestin domain containing 1
2.97e-08	1.8e-10	7.8471	13.6761	2.06286
3.56e-08	2.32e-10	8.7105	13.6429	2.65902	SULF2	sulfatase 2
3.04e-08	1.87e-10	-7.83759	13.6414	-1.12448
3.19e-08	1.98e-10	7.88913	13.6149	2.06243	SRGAP2C	SLIT-ROBO Rho GTPase activating protein 2C
3.13e-08	1.93e-10	7.82902	13.6101	1.34807	FLII	FLII, actin remodeling protein
3.4e-08	2.2e-10	8.05581	13.5701	1.89675	NID2	nidogen 2
3.29e-08	2.07e-10	7.84251	13.5612	1.93016	TOX4///TOX4	TOX high mobility group box family member 4///TOX high mobility group box family member 4
3.38e-08	2.17e-10	7.9365	13.5431	1.91379	LPIN2	lipin 2
3.31e-08	2.09e-10	-7.80753	13.5317	-1.33042	LINC01119	long intergenic non-protein coding RNA 1119
3.32e-08	2.1e-10	7.80609	13.5265	1.99782	CAV2	caveolin 2
3.32e-08	2.11e-10	7.8044	13.5203	2.17381	GPX4	glutathione peroxidase 4
3.38e-08	2.17e-10	7.7978	13.4962	1.11717	NARF	nuclear prelamin A recognition factor
3.4e-08	2.19e-10	7.7948	13.4852	1.95362	RGCC	regulator of cell cycle
3.49e-08	2.27e-10	7.85184	13.4703	1.76942	TMSB10	thymosin beta 10
3.61e-08	2.36e-10	7.8403	13.4524	1.66524	RRAGC	Ras related GTP binding C
4.82e-08	3.31e-10	-10.2727	13.4359	-1.80568
3.56e-08	2.32e-10	7.77972	13.4302	1.82572	TIE1	tyrosine kinase with immunoglobulin like and EGF like domains 1
3.64e-08	2.39e-10	7.77093	13.3981	2.17828	COL3A1///SERPINF1	collagen type III alpha 1 chain///serpin family F member 1
3.66e-08	2.42e-10	7.76828	13.3884	2.69325	THY1	Thy-1 cell surface antigen
3.66e-08	2.42e-10	-7.76768	13.3862	-1.20531	POU5F1P3///POU5F1	POU class 5 homeobox 1 pseudogene 3///POU class 5 homeobox 1
4.07e-08	2.71e-10	7.912	13.3641	1.98865	PXDN	peroxidasin
4.82e-08	3.32e-10	-8.85887	13.3376	-1.53996
3.97e-08	2.63e-10	7.74509	13.3037	1.91727	ISCU	iron-sulfur cluster assembly enzyme
4.13e-08	2.76e-10	7.73253	13.2579	1.58172	ZHX1-C8orf76///C8orf76	ZHX1-C8orf76 readthrough///chromosome 8 open reading frame 76
4.96e-08	3.44e-10	-8.49335	13.2414	-1.9359	TAF15	TATA-box binding protein associated factor 15
4.76e-08	3.26e-10	-8.24234	13.2375	-1.63681	CCT3	chaperonin containing TCP1 subunit 3
4.23e-08	2.83e-10	7.72551	13.2322	1.50875	TIMM9	translocase of inner mitochondrial membrane 9
5.71e-08	4.16e-10	-10.1532	13.2195	-2.00491
4.66e-08	3.18e-10	7.99159	13.2178	1.50405
4.37e-08	2.93e-10	-7.71602	13.1975	-1.09037	DLX4	distal-less homeobox 4
4.48e-08	3.02e-10	-7.80726	13.1972	-0.814303
4.48e-08	3.03e-10	7.7392	13.1883	1.75569	FARP1///FARP1	FERM, ARH/RhoGEF and pleckstrin domain protein 1///FERM, ARH/RhoGEF and pleckstrin domain protein 1
4.54e-08	3.09e-10	-7.80111	13.1754	-2.09105	HACD3	3-hydroxyacyl-CoA dehydratase 3
4.54e-08	3.08e-10	7.73449	13.1591	1.84006	NOTCH1	notch 1
4.85e-08	3.35e-10	7.71162	13.0887	1.83342	TMEM248	transmembrane protein 248
5.05e-08	3.52e-10	-7.87676	13.0766	-1.96178
5.18e-08	3.63e-10	7.82927	13.0483	1.83327	HCCS	holocytochrome c synthase
5.87e-08	4.31e-10	-8.49274	13.035	-1.34707	AGBL5	ATP/GTP binding protein like 5
4.98e-08	3.46e-10	7.67145	13.0347	2.60138	PLAU///PLAU	plasminogen activator, urokinase///plasminogen activator, urokinase
5.47e-08	3.87e-10	7.93331	13.0339	1.25334
5.4e-08	3.8e-10	-7.93863	13.023	-1.58751
5.56e-08	4.04e-10	-8.11733	13.0204	-1.41637
5.56e-08	4.01e-10	-8.06642	13.0078	-2.28602	SNHG16	small nucleolar RNA host gene 16
5.3e-08	3.72e-10	-7.65205	12.9638	-1.02053	THADA	THADA, armadillo repeat containing
5.48e-08	3.89e-10	7.77207	12.9574	1.13537	PDE6G	phosphodiesterase 6G
5.52e-08	3.94e-10	7.66773	12.9301	2.70065	DUSP5	dual specificity phosphatase 5
5.47e-08	3.87e-10	7.64154	12.9254	2.15363	THEMIS2///THEMIS2	thymocyte selection associated family member 2///thymocyte selection associated family member 2
5.56e-08	4.03e-10	7.69386	12.9051	1.25368	FAM189B	family with sequence similarity 189 member B
5.54e-08	3.96e-10	7.63521	12.9022	1.68493	TERF2IP	TERF2 interacting protein
5.56e-08	4.02e-10	-7.66241	12.8983	-1.12042
5.56e-08	3.99e-10	7.63329	12.8952	0.956946	GNPTG	N-acetylglucosamine-1-phosphate transferase gamma subunit
5.79e-08	4.24e-10	7.71285	12.887	1.7359
5.74e-08	4.19e-10	-7.6828	12.8655	-1.60374	LINC01301	long intergenic non-protein coding RNA 1301
6e-08	4.43e-10	7.77247	12.8634	1.71679	PSMD5-AS1	PSMD5 antisense RNA 1 (head to head)
7.6e-08	6.03e-10	-9.08957	12.8191	-1.57345
6e-08	4.44e-10	7.66723	12.8097	1.17741	ZNF16	zinc finger protein 16
6.03e-08	4.49e-10	7.63212	12.7886	1.72155	PARD3	par-3 family cell polarity regulator
6.03e-08	4.49e-10	7.63208	12.7885	1.2611	SNX18	sorting nexin 18
6.03e-08	4.5e-10	-7.60086	12.7766	-1.30484	STARD4	StAR related lipid transfer domain containing 4
6.03e-08	4.51e-10	7.60066	12.7759	1.33319	FTH1	ferritin heavy chain 1
6.1e-08	4.57e-10	7.59672	12.7615	1.1592	RUBCN	RUN and cysteine rich domain containing beclin 1 interacting protein
6.78e-08	5.16e-10	7.89291	12.7446	1.0403
6.87e-08	5.24e-10	7.7249	12.7107	1.63418	RNF31	ring finger protein 31
6.44e-08	4.84e-10	7.58134	12.7053	1.70712	PSMD10	proteasome 26S subunit, non-ATPase 10
6.46e-08	4.87e-10	7.57974	12.6994	1.00685	DHX36	DEAH-box helicase 36
6.77e-08	5.13e-10	7.69464	12.6861	1.42939	PIK3R5	phosphoinositide-3-kinase regulatory subunit 5
7.17e-08	5.51e-10	-7.91936	12.682	-1.28481	ATP5H	ATP synthase, H+ transporting, mitochondrial Fo complex subunit D
7.1e-08	5.45e-10	7.79123	12.6806	1.1542
6.71e-08	5.08e-10	7.63019	12.677	1.64705	SREK1IP1	SREK1 interacting protein 1
6.98e-08	5.34e-10	-7.75717	12.6675	-1.67276	LMAN2	lectin, mannose binding 2
8.22e-08	6.59e-10	-8.50863	12.6526	-1.33527
7.28e-08	5.65e-10	-7.8223	12.6352	-2.13146
7.26e-08	5.62e-10	7.60253	12.6036	1.3326	LRRC8C	leucine rich repeat containing 8 family member C
7.25e-08	5.59e-10	7.57271	12.5735	1.75567	UBA2	ubiquitin like modifier activating enzyme 2
7.47e-08	5.85e-10	-7.69341	12.5669	-0.962068
7.32e-08	5.69e-10	-7.59895	12.565	-1.55294	MED1	mediator complex subunit 1
8.34e-08	6.72e-10	-8.06908	12.5399	-1.48942	ILVBL	ilvB acetolactate synthase like
7.5e-08	5.9e-10	-7.62148	12.5389	-0.834348
7.38e-08	5.76e-10	7.53497	12.5356	1.65516	COPRS	coordinator of PRMT5 and differentiation stimulator
7.57e-08	5.99e-10	7.65135	12.5343	1.49528	MYO9A	myosin IXA
7.57e-08	5.99e-10	7.554	12.5188	2.43393	SERPINF1	serpin family F member 1
7.47e-08	5.86e-10	7.53013	12.5179	1.79998	CCT8	chaperonin containing TCP1 subunit 8
7.79e-08	6.21e-10	-7.64116	12.4985	-0.851423
7.72e-08	6.14e-10	7.54716	12.4941	1.86251
7.87e-08	6.29e-10	7.51095	12.4477	0.881928
8.75e-08	7.11e-10	7.63825	12.4117	1.83518	FBXO11	F-box protein 11
8.55e-08	6.91e-10	-7.61116	12.3932	-1.63121	SRGAP1	SLIT-ROBO Rho GTPase activating protein 1
8.29e-08	6.66e-10	7.49567	12.3919	2.0945	COL4A2	collagen type IV alpha 2 chain
8.92e-08	7.27e-10	-7.63219	12.3545	-1.72233
8.74e-08	7.08e-10	7.47931	12.332	1.27371	RPL7	ribosomal protein L7
8.97e-08	7.32e-10	-7.49937	12.3078	-1.06807
9.22e-08	7.57e-10	7.55236	12.3062	1.43721	TMEM173	transmembrane protein 173
9.22e-08	7.57e-10	-7.58587	12.3045	-1.70917
9.33e-08	7.68e-10	7.5816	12.2894	1.33803	EXT1	exostosin glycosyltransferase 1
9.35e-08	7.72e-10	-7.5803	12.2849	-1.89627
1.04e-07	8.58e-10	7.4864	12.1745	1.65888
1.06e-07	8.77e-10	7.54443	12.1713	1.27829	TBCE	tubulin folding cofactor E
1.11e-07	9.25e-10	-7.71894	12.1616	-1.52631	C1orf132	chromosome 1 open reading frame 132
1.28e-07	1.1e-09	8.32302	12.15	1.89606	GNL3	G protein nucleolar 3
1.1e-07	9.15e-10	-7.64071	12.1496	-1.13137
1.17e-07	9.9e-10	-7.8375	12.1318	-1.49963
1.09e-07	9.11e-10	7.41174	12.0847	1.67505	GIMAP7	GTPase, IMAP family member 7
1.17e-07	9.9e-10	7.51074	12.0531	1.09017	LCMT1	leucine carboxyl methyltransferase 1
1.13e-07	9.52e-10	7.42821	12.0498	0.908268	ACTR8	ARP8 actin-related protein 8 homolog
1.13e-07	9.45e-10	7.40189	12.0486	1.07337	SMARCA4	SWI/SNF related, matrix associated, actin dependent regulator of chromatin, subfamily a, member 4
1.63e-07	1.48e-09	-9.71818	12.0115	-1.64655
1.23e-07	1.04e-09	7.46443	12.008	1.91366	LLPH	LLP homolog, long-term synaptic facilitation
1.27e-07	1.09e-09	7.48347	11.9842	1.90367	RAPGEF1	Rap guanine nucleotide exchange factor 1
1.33e-07	1.15e-09	-7.69742	11.9599	-0.843772
1.23e-07	1.04e-09	7.37488	11.9497	1.27317	ADD2	adducin 2
1.44e-07	1.26e-09	7.81227	11.9386	2.34874	BOD1L1	biorientation of chromosomes in cell division 1 like 1
1.26e-07	1.07e-09	7.36789	11.9241	1.10027	SNRNP35	small nuclear ribonucleoprotein U11/U12 subunit 35
1.28e-07	1.1e-09	7.38813	11.9183	2.63262	AIF1///MSH5-SAPCD1///MSH5	allograft inflammatory factor 1///MSH5-SAPCD1 readthrough (NMD candidate)///mutS homolog 5
1.27e-07	1.08e-09	7.36596	11.9171	1.98344	PSMD7	proteasome 26S subunit, non-ATPase 7
1.27e-07	1.09e-09	7.36414	11.9104	1.14957	KIAA0040	KIAA0040
1.36e-07	1.18e-09	-7.60561	11.9102	-0.766548
1.35e-07	1.17e-09	7.53176	11.906	1.65907	KANTR	KDM5C adjacent non-coding transcript
1.47e-07	1.31e-09	7.5747	11.8639	1.7826	EVL	Enah/Vasp-like
1.45e-07	1.29e-09	-7.66328	11.8484	-0.949686	RAB1B///RAB1C	RAB1B, member RAS oncogene family///RAB1C, member RAS oncogene family pseudogene
1.35e-07	1.18e-09	7.37122	11.8432	1.98181	BDKRB2	bradykinin receptor B2
1.45e-07	1.29e-09	-7.6208	11.8371	-1.24591
1.44e-07	1.27e-09	-7.50941	11.8173	-1.60818	SYTL2	synaptotagmin like 2
1.45e-07	1.29e-09	-7.47075	11.7935	-1.33124
1.69e-07	1.55e-09	-8.04769	11.7793	-1.07371
1.43e-07	1.25e-09	7.32612	11.7712	1.55054
1.43e-07	1.25e-09	7.32592	11.7704	1.82526	IFI16	interferon gamma inducible protein 16
1.43e-07	1.26e-09	7.32512	11.7675	0.973827	ANKRD28	ankyrin repeat domain 28
1.6e-07	1.44e-09	-7.67415	11.7508	-1.04958	ECI1	enoyl-CoA delta isomerase 1
1.54e-07	1.38e-09	-7.4849	11.733	-1.83979	ID3	inhibitor of DNA binding 3, HLH protein
1.58e-07	1.42e-09	7.47636	11.7286	2.18054
1.48e-07	1.32e-09	7.31125	11.7167	1.6816
1.54e-07	1.38e-09	-7.41863	11.7166	-1.6946	ANKRD13D	ankyrin repeat domain 13D
1.63e-07	1.48e-09	-7.62165	11.7125	-1.64393
1.61e-07	1.46e-09	7.40302	11.7026	1.33627	SH2B3	SH2B adaptor protein 3
1.79e-07	1.69e-09	-7.67221	11.6079	-0.886248	OGDH	oxoglutarate dehydrogenase
1.69e-07	1.55e-09	7.324	11.6067	2.27734	PCMT1	protein-L-isoaspartate (D-aspartate) O-methyltransferase
1.65e-07	1.51e-09	7.33146	11.6049	1.22436	LAMB2	laminin subunit beta 2
1.63e-07	1.48e-09	7.28064	11.6046	2.23041	KCNJ8	potassium voltage-gated channel subfamily J member 8
1.64e-07	1.5e-09	7.30533	11.6042	1.18242	NR1I3	nuclear receptor subfamily 1 group I member 3
1.65e-07	1.5e-09	7.27721	11.5921	2.02463	SIK1	salt inducible kinase 1
1.81e-07	1.72e-09	7.53405	11.584	1.95887	LYRM2	LYR motif containing 2
1.78e-07	1.67e-09	7.39616	11.5467	1.27031	CLDN12	claudin 12
1.73e-07	1.6e-09	7.31513	11.5462	1.32962	IPO4	importin 4
1.73e-07	1.6e-09	7.26118	11.5334	1.16428	POLR3C	RNA polymerase III subunit C
1.73e-07	1.6e-09	7.26066	11.5315	1.5982	OAZ1	ornithine decarboxylase antizyme 1
1.73e-07	1.6e-09	7.26005	11.5292	1.48488	RPS27A///RPS27A	ribosomal protein S27a///ribosomal protein S27a
2.21e-07	2.16e-09	-8.24748	11.5193	-1.62093
1.78e-07	1.66e-09	7.27757	11.5178	2.01856	LY96	lymphocyte antigen 96
1.75e-07	1.63e-09	7.25629	11.5155	1.08886	VPS16	VPS16, CORVET/HOPS core subunit
1.93e-07	1.84e-09	-7.59886	11.5081	-1.19816	DAPK3	death associated protein kinase 3
1.76e-07	1.64e-09	7.25351	11.5053	2.37038	ADM///ADM	adrenomedullin///adrenomedullin
1.78e-07	1.67e-09	7.2488	11.488	1.93789	PELI1	pellino E3 ubiquitin protein ligase 1
1.96e-07	1.89e-09	-7.5915	11.4843	-1.57738	GNPNAT1	glucosamine-phosphate N-acetyltransferase 1
1.8e-07	1.7e-09	7.24477	11.4733	1.71544	USP39	ubiquitin specific peptidase 39
1.8e-07	1.71e-09	7.24315	11.4673	1.7407	LAMB2	laminin subunit beta 2
1.81e-07	1.72e-09	7.24069	11.4584	1.48669	SLU7	SLU7 homolog, splicing factor
1.89e-07	1.8e-09	7.28305	11.445	1.52316	NUDT9	nudix hydrolase 9
2.03e-07	1.96e-09	7.41958	11.4364	1.146	BLOC1S4	biogenesis of lysosomal organelles complex 1 subunit 4
1.96e-07	1.88e-09	-7.30162	11.4024	-1.10274
1.99e-07	1.92e-09	-7.35777	11.4002	-1.98058
1.93e-07	1.85e-09	7.22199	11.3899	1.7247	NDUFA5	NADH:ubiquinone oxidoreductase subunit A5
2.21e-07	2.17e-09	7.50667	11.3583	1.51766	LNPK	lunapark, ER junction formation factor
2.09e-07	2.03e-09	-7.31046	11.3359	-1.57624
2.18e-07	2.13e-09	7.32893	11.3128	1.58564	SLC13A4	solute carrier family 13 member 4
2.22e-07	2.18e-09	-7.3894	11.2956	-1.49988
2.46e-07	2.45e-09	7.5122	11.2813	2.15725	TFB1M	transcription factor B1, mitochondrial
2.6e-07	2.61e-09	-7.86871	11.2677	-1.20325
2.18e-07	2.13e-09	7.1845	11.2525	0.931265	ABCB7	ATP binding cassette subfamily B member 7
2.18e-07	2.13e-09	7.18441	11.2522	1.09717	DDX5///BEST1///FTH1	DEAD-box helicase 5///bestrophin 1///ferritin heavy chain 1
2.22e-07	2.19e-09	7.20279	11.2468	1.4989	PAF1	PAF1 homolog, Paf1/RNA polymerase II complex component
2.25e-07	2.22e-09	-7.28458	11.2448	-1.20027
2.21e-07	2.17e-09	-7.17925	11.2333	-1.73937	UGCG	UDP-glucose ceramide glucosyltransferase
2.28e-07	2.26e-09	7.16845	11.1937	1.35932
2.38e-07	2.36e-09	7.23799	11.19	1.884	HDAC7	histone deacetylase 7
2.62e-07	2.63e-09	-7.49103	11.1597	-1.60901	GFPT1	glutamine--fructose-6-phosphate transaminase 1
2.45e-07	2.43e-09	7.17427	11.1286	1.37725	ECD	ecdysoneless cell cycle regulator
2.52e-07	2.51e-09	7.25064	11.1252	1.3562
2.67e-07	2.7e-09	7.36341	11.1213	1.05458
2.65e-07	2.67e-09	7.33134	11.1103	1.22193	FAM174A///FAM174A	family with sequence similarity 174 member A///family with sequence similarity 174 member A
2.54e-07	2.54e-09	7.16295	11.1024	1.51636
2.67e-07	2.69e-09	7.12132	11.0212	1.37133	DUSP23	dual specificity phosphatase 23
2.7e-07	2.74e-09	7.11649	11.0035	1.44605	IFT52	intraflagellar transport 52
3.78e-07	4.11e-09	-8.67573	11.0015	-1.83846
3.05e-07	3.14e-09	-7.48074	10.9982	-1.14293
2.76e-07	2.81e-09	7.10991	10.9794	1.52572	FAS	Fas cell surface death receptor
2.79e-07	2.84e-09	7.1065	10.9669	1.24572	TIMM50	translocase of inner mitochondrial membrane 50
2.83e-07	2.9e-09	7.12706	10.9573	1.18919	FUNDC2	FUN14 domain containing 2
2.83e-07	2.9e-09	-7.12704	10.9572	-1.56931	ABCD3	ATP binding cassette subfamily D member 3
2.84e-07	2.91e-09	7.10059	10.9452	2.63274	FN1	fibronectin 1
2.89e-07	2.97e-09	7.14721	10.9427	1.61752	ANKS1A///ANKS1A	ankyrin repeat and sterile alpha motif domain containing 1A///ankyrin repeat and sterile alpha motif domain containing 1A
3.07e-07	3.16e-09	-7.31762	10.9423	-1.09584
4.25e-07	4.76e-09	-8.92914	10.8885	-2.22994	HIST1H4L	histone cluster 1, H4l
3.08e-07	3.2e-09	7.10025	10.86	1.49523	EID2	EP300 interacting inhibitor of differentiation 2
3.11e-07	3.23e-09	7.12414	10.8598	1.33525	HAVCR2	hepatitis A virus cellular receptor 2
3.07e-07	3.17e-09	7.07718	10.8595	1.34295
3.08e-07	3.19e-09	7.0756	10.8537	1.32299	RSPRY1	ring finger and SPRY domain containing 1
3.38e-07	3.59e-09	-7.39644	10.8535	-1.02772
4.02e-07	4.48e-09	-8.15851	10.8441	-1.54373
3.12e-07	3.25e-09	7.07083	10.8363	1.47929	ARL5A	ADP ribosylation factor like GTPase 5A
3.27e-07	3.43e-09	-7.16396	10.8198	-1.61449	NUP50	nucleoporin 50
3.18e-07	3.32e-09	7.06512	10.8154	2.40362	NNMT///TP73-AS1	nicotinamide N-methyltransferase///TP73 antisense RNA 1
3.19e-07	3.34e-09	7.06353	10.8095	2.55867	RPL26	ribosomal protein L26
3.27e-07	3.44e-09	-7.13452	10.8077	-1.29394
3.22e-07	3.37e-09	7.06064	10.7989	1.40068
3.73e-07	3.99e-09	-7.49938	10.7884	-1.16119
3.52e-07	3.75e-09	7.19995	10.7646	0.863397
3.45e-07	3.66e-09	-7.17539	10.7645	-1.51534
3.32e-07	3.5e-09	7.05065	10.7624	2.11809	A2M	alpha-2-macroglobulin
3.37e-07	3.56e-09	7.04618	10.746	1.10737	TMSB4X///TMSB4XP2///TMSB4XP1	thymosin beta 4, X-linked///thymosin beta 4, X-linked pseudogene 2///thymosin beta 4, X-linked pseudogene 1
3.78e-07	4.11e-09	7.35533	10.743	1.09964
3.38e-07	3.59e-09	7.04412	10.7385	1.44352	RPS19///RPS19	ribosomal protein S19///ribosomal protein S19
3.54e-07	3.78e-09	-7.10833	10.7144	-0.91777	PDXK	pyridoxal (pyridoxine, vitamin B6) kinase
4e-07	4.45e-09	7.41784	10.7111	0.932708
3.99e-07	4.43e-09	-7.46643	10.6862	-1.29408	EPHX1	epoxide hydrolase 1
3.92e-07	4.31e-09	-7.38295	10.6857	-1.36341
3.78e-07	4.11e-09	-7.24082	10.6834	-1.06783	TMEM175	transmembrane protein 175
3.57e-07	3.82e-09	7.02749	10.6776	1.23106
3.73e-07	4.01e-09	7.14968	10.6748	1.11851	ZNF263	zinc finger protein 263
3.76e-07	4.07e-09	7.06105	10.633	0.857328	C17orf50	chromosome 17 open reading frame 50
3.73e-07	4.01e-09	7.0146	10.6304	1.14737	PRPF6	pre-mRNA processing factor 6
3.75e-07	4.05e-09	7.01163	10.6195	1.41053	FUNDC2P2///FUNDC2	FUN14 domain containing 2 pseudogene 2///FUN14 domain containing 2
3.75e-07	4.05e-09	-7.01134	10.6185	-1.17246
3.87e-07	4.24e-09	-7.10475	10.611	-1.58441
4.57e-07	5.29e-09	-7.76021	10.6069	-1.34586
3.93e-07	4.35e-09	-7.15789	10.6061	-1.48108
3.84e-07	4.19e-09	7.02745	10.5958	1.68861
4.31e-07	4.87e-09	-7.43647	10.5932	-1.86233
4.17e-07	4.66e-09	7.13852	10.5827	1.32641	ARMC8	armadillo repeat containing 8
3.92e-07	4.32e-09	-7.07128	10.5825	-1.60444
3.86e-07	4.22e-09	7.00059	10.5791	1.62296	PSMD2	proteasome 26S subunit, non-ATPase 2
3.92e-07	4.33e-09	7.044	10.5717	1.0521	RING1	ring finger protein 1
3.92e-07	4.31e-09	6.99489	10.5582	1.53127	PRPF40A	pre-mRNA processing factor 40 homolog A
3.95e-07	4.38e-09	6.99055	10.5423	1.17958	WDR53	WD repeat domain 53
4.32e-07	4.89e-09	-7.19067	10.5142	-1.2329
4.35e-07	4.96e-09	-7.2217	10.511	-1.12381
4.32e-07	4.9e-09	7.09345	10.4786	0.915494	CCDC106	coiled-coil domain containing 106
4.43e-07	5.07e-09	7.11455	10.4702	1.87989	2018-03-06	membrane associated ring-CH-type finger 6
4.26e-07	4.8e-09	-6.99044	10.4615	-0.971582	GFRA2	GDNF family receptor alpha 2
4.25e-07	4.76e-09	6.96805	10.46	1.00781	LOC646014	uncharacterized LOC646014
4.25e-07	4.78e-09	6.96721	10.4569	1.78618	CTSL	cathepsin L
4.45e-07	5.09e-09	7.08282	10.4556	2.54638	COL8A1	collagen type VIII alpha 1 chain
4.5e-07	5.17e-09	-7.14069	10.4474	-1.22304
4.31e-07	4.87e-09	6.96215	10.4384	2.02746	TOP1MT	topoisomerase (DNA) I, mitochondrial
4.33e-07	4.92e-09	6.9595	10.4287	1.28241	ADAR	adenosine deaminase, RNA specific
4.83e-07	5.61e-09	-7.30228	10.4274	-1.24711	GPI	glucose-6-phosphate isomerase
4.35e-07	4.96e-09	6.95728	10.4206	1.0888	USP7	ubiquitin specific peptidase 7
4.47e-07	5.13e-09	6.94821	10.3874	1.63644	ATP6V1D	ATPase H+ transporting V1 subunit D
4.51e-07	5.19e-09	6.94494	10.3754	1.57353	MS4A6A	membrane spanning 4-domains A6A
4.9e-07	5.7e-09	-7.18063	10.3741	-0.929865	ZNF782	zinc finger protein 782
4.56e-07	5.27e-09	6.94117	10.3616	1.94115	ENY2	ENY2, transcription and export complex 2 subunit
5.24e-07	6.17e-09	-7.3615	10.3602	-1.04646
4.57e-07	5.3e-09	6.93968	10.3561	2.20178	RAB31	RAB31, member RAS oncogene family
5.49e-07	6.55e-09	-7.44241	10.3319	-1.19867
4.96e-07	5.77e-09	6.94053	10.2962	3.23124	CXCL2///CXCL2	C-X-C motif chemokine ligand 2///C-X-C motif chemokine ligand 2
5.08e-07	5.93e-09	7.03969	10.291	1.44996	AKR1B1	aldo-keto reductase family 1 member B
5.21e-07	6.12e-09	7.03117	10.2756	2.77481	INHBA	inhibin beta A subunit
5.29e-07	6.25e-09	-7.1189	10.272	-1.76014
5.35e-07	6.34e-09	-7.14945	10.27	-1.24273	LYST	lysosomal trafficking regulator
5.01e-07	5.85e-09	6.91311	10.2589	0.96542	ITSN2	intersectin 2
6.35e-07	8.02e-09	-7.84253	10.2548	-1.20317	PEX11G	peroxisomal biogenesis factor 11 gamma
5.73e-07	6.98e-09	7.15712	10.241	1.56393
5.09e-07	5.96e-09	6.90812	10.2406	1.34821	UTP11	UTP11, small subunit processome component homolog (S. cerevisiae)
7.44e-07	9.67e-09	-8.95651	10.2283	-1.65979
5.6e-07	6.77e-09	7.09586	10.2214	1.10569	SEC61A2	Sec61 translocon alpha 2 subunit
5.21e-07	6.13e-09	6.90053	10.2129	1.63578	TNFSF10	tumor necrosis factor superfamily member 10
5.88e-07	7.23e-09	-7.31171	10.2051	-2.02705	MAP3K13	mitogen-activated protein kinase kinase kinase 13
6.27e-07	7.86e-09	-7.55495	10.2011	-1.18815
5.27e-07	6.22e-09	6.89654	10.1983	1.25769	AIDA	axin interactor, dorsalization associated
5.63e-07	6.83e-09	-7.09326	10.1854	-1.34672	ATP9B	ATPase phospholipid transporting 9B (putative)
5.41e-07	6.43e-09	6.93584	10.1828	0.924436
5.49e-07	6.56e-09	6.95648	10.1737	1.31586
5.4e-07	6.41e-09	-6.88861	10.1692	-1.46549	RPS15	ribosomal protein S15
5.73e-07	7e-09	-7.08605	10.161	-1.38918	FZD4	frizzled class receptor 4
5.54e-07	6.66e-09	6.90174	10.1557	1.41882	ERICH1	glutamate rich 1
5.89e-07	7.26e-09	7.07562	10.1532	2.53903	UBE2V2	ubiquitin conjugating enzyme E2 V2
5.48e-07	6.52e-09	-6.88394	10.1522	-1.62137	CYBA	cytochrome b-245 alpha chain
5.94e-07	7.36e-09	7.10552	10.15	1.89571	LSM6	LSM6 homolog, U6 small nuclear RNA and mRNA degradation associated
5.53e-07	6.63e-09	-6.90308	10.1446	-1.0446
5.5e-07	6.58e-09	6.88136	10.1427	2.01698	HTRA1	HtrA serine peptidase 1
6.05e-07	7.53e-09	-7.21184	10.1374	-1.09166
5.75e-07	7.04e-09	-6.99162	10.1232	-0.993538	LPCAT4	lysophosphatidylcholine acyltransferase 4
6.57e-07	8.34e-09	7.26664	10.1206	1.20283	RNF24	ring finger protein 24
5.6e-07	6.75e-09	6.8746	10.118	1.97392	HTRA3	HtrA serine peptidase 3
5.6e-07	6.77e-09	6.87401	10.1158	1.49831	C10orf128	chromosome 10 open reading frame 128
5.61e-07	6.78e-09	6.87333	10.1133	1.31806
6.76e-07	8.65e-09	-7.52211	10.1074	-1.20712	FAM60A	family with sequence similarity 60 member A
5.63e-07	6.83e-09	6.87132	10.106	0.996484	VPS28	VPS28, ESCRT-I subunit
6.02e-07	7.48e-09	-7.03463	10.0851	-1.51419	TMUB1	transmembrane and ubiquitin like domain containing 1
5.73e-07	7e-09	-6.86494	10.0827	-1.4573	FOSL2	FOS like 2, AP-1 transcription factor subunit
7.65e-07	9.98e-09	-7.94196	10.0805	-1.66813
5.75e-07	7.03e-09	6.86362	10.0778	1.39156	TUBA1C///TUBA1A	tubulin alpha 1c///tubulin alpha 1a
5.92e-07	7.31e-09	6.95303	10.076	1.59495	MSANTD3	Myb/SANT DNA binding domain containing 3
5.76e-07	7.07e-09	6.86226	10.0729	1.5716	RBM38	RNA binding motif protein 38
6.25e-07	7.81e-09	6.99172	10.0617	1.37723	DOCK7	dedicator of cytokinesis 7
6.43e-07	8.12e-09	7.01086	10.0485	1.62677
5.97e-07	7.4e-09	-6.89755	10.0452	-1.85546
5.92e-07	7.32e-09	6.85295	10.0388	1.13428	MAP4K5	mitogen-activated protein kinase kinase kinase kinase 5
6.74e-07	8.58e-09	7.17195	10.033	1.24503	TRIM39	tripartite motif containing 39
6.78e-07	8.69e-09	-7.25391	10.0249	-1.11637
6.22e-07	7.75e-09	-6.91027	10.0091	-1.24619
6.27e-07	7.87e-09	-6.93272	10.0044	-1.18091
6.33e-07	7.98e-09	6.85299	9.97913	1.66207	HIVEP2	human immunodeficiency virus type I enhancer binding protein 2
6.32e-07	7.94e-09	6.87833	9.97613	1.85041	AUTS2	autism susceptibility candidate 2
8.12e-07	1.07e-08	-7.73271	9.96876	-1.23109
6.27e-07	7.87e-09	6.83343	9.9674	2.02713	FCER1G///SF3B1	Fc fragment of IgE receptor Ig///splicing factor 3b subunit 1
6.76e-07	8.62e-09	7.02544	9.95619	2.12189	PPP1R7	protein phosphatase 1 regulatory subunit 7
6.51e-07	8.25e-09	6.82089	9.92153	1.26166	ACSL4	acyl-CoA synthetase long-chain family member 4
6.53e-07	8.28e-09	6.81994	9.91804	1.3056	AMZ2	archaelysin family metallopeptidase 2
7.36e-07	9.51e-09	-7.06484	9.88301	-0.786994
6.76e-07	8.64e-09	6.80848	9.87615	1.22927	NDUFAF5	NADH:ubiquinone oxidoreductase complex assembly factor 5
7.1e-07	9.12e-09	6.8656	9.85005	1.04082	MTDH	metadherin
7.15e-07	9.21e-09	6.81411	9.8383	1.70607	SMARCE1///FAM21A///FAM21C	SWI/SNF related, matrix associated, actin dependent regulator of chromatin, subfamily e, member 1///family with sequence similarity 21 member A///family with sequence similarity 21 member C
7.71e-07	1.01e-08	6.94839	9.83588	1.04948	EXT2	exostosin glycosyltransferase 2
7.26e-07	9.36e-09	6.8097	9.82235	1.93616
7.15e-07	9.2e-09	6.79163	9.81453	1.46085	LGALS8	galectin 8
7.65e-07	9.98e-09	6.84073	9.79413	1.70033	SH3PXD2B	SH3 and PX domains 2B
8.12e-07	1.07e-08	7.02899	9.79117	1.43161
7.38e-07	9.55e-09	6.7815	9.77751	1.05314	MCM3AP	minichromosome maintenance complex component 3 associated protein
7.38e-07	9.57e-09	6.78094	9.77547	1.67624	GTPBP4	GTP binding protein 4
7.44e-07	9.68e-09	-6.7779	9.76435	-0.933258
8.3e-07	1.11e-08	-7.05559	9.74534	-1.97796
7.65e-07	1e-08	-6.7691	9.73217	-1.07647	NCSTN	nicastrin
8.3e-07	1.11e-08	-7.01844	9.72985	-1.06305	C19orf25	chromosome 19 open reading frame 25
8.84e-07	1.2e-08	6.96221	9.71993	1.74198	UHRF1BP1L	UHRF1 binding protein 1 like
7.91e-07	1.04e-08	6.7595	9.69709	1.74442	CTSK	cathepsin K
1.16e-06	1.7e-08	-8.87105	9.69419	-1.87392
8.03e-07	1.06e-08	6.77718	9.68813	1.37838	FUNDC1	FUN14 domain containing 1
8.3e-07	1.11e-08	-6.86437	9.67884	-0.90775	FAM46C	family with sequence similarity 46 member C
8.11e-07	1.07e-08	-6.77368	9.67544	-1.03611
8.38e-07	1.13e-08	6.85909	9.67542	2.00822	ADAMTS9	ADAM metallopeptidase with thrombospondin type 1 motif 9
9.18e-07	1.27e-08	7.01567	9.67055	2.74572	NOL7	nucleolar protein 7
8.11e-07	1.07e-08	6.75129	9.6671	1.14315	CLCC1	chloride channel CLIC like 1
8.53e-07	1.15e-08	6.82687	9.64654	1.72955	HABP4	hyaluronan binding protein 4
8.25e-07	1.09e-08	6.74498	9.64405	0.985754	RELA	RELA proto-oncogene, NF-kB subunit
8.28e-07	1.1e-08	6.74359	9.63896	1.25874	RPUSD4	RNA pseudouridylate synthase domain containing 4
9.05e-07	1.24e-08	-7.02289	9.6387	-1.41667	NAPEPLD	N-acyl phosphatidylethanolamine phospholipase D
8.85e-07	1.2e-08	6.89858	9.63423	1.32872
8.38e-07	1.13e-08	-6.78303	9.63366	-1.2687
8.3e-07	1.11e-08	6.74205	9.63332	1.37569	ADK	adenosine kinase
8.3e-07	1.11e-08	6.74084	9.6289	1.21991	DDX42	DEAD-box helicase 42
9.05e-07	1.23e-08	6.92135	9.61803	0.751334	GON4L	gon-4 like
1.18e-06	1.74e-08	-8.17037	9.61773	-1.56737
8.38e-07	1.13e-08	6.73696	9.61472	1.13998	CNOT10	CCR4-NOT transcription complex subunit 10
9.28e-07	1.29e-08	6.94142	9.58848	0.973391	FAM69B	family with sequence similarity 69 member B
8.74e-07	1.18e-08	6.74698	9.57867	0.876898	FBXO42	F-box protein 42
8.79e-07	1.19e-08	6.745	9.57153	1.21126	DHX30	DEAH-box helicase 30
9.99e-07	1.42e-08	-7.18965	9.56796	-1.16645	GATAD1	GATA zinc finger domain containing 1
9.05e-07	1.24e-08	6.78123	9.56562	1.27093	OGFRL1	opioid growth factor receptor like 1
9.05e-07	1.23e-08	6.75828	9.56105	1.57019	MMP19	matrix metallopeptidase 19
8.85e-07	1.2e-08	6.71958	9.55122	1.65517	UGP2	UDP-glucose pyrophosphorylase 2
9.66e-07	1.37e-08	6.86136	9.53954	1.37752	WDFY2	WD repeat and FYVE domain containing 2
9.34e-07	1.3e-08	6.79348	9.52892	1.90608	TMEM158	transmembrane protein 158 (gene/pseudogene)
9.54e-07	1.34e-08	-6.89748	9.52349	-0.781458
9.1e-07	1.25e-08	6.70998	9.51615	1.28376	SH3BGRL3///TPM3	SH3 domain binding glutamate rich protein like 3///tropomyosin 3
9.21e-07	1.27e-08	6.74948	9.51318	1.84915	FXYD5///SAE1	FXYD domain containing ion transport regulator 5///SUMO1 activating enzyme subunit 1
9.15e-07	1.26e-08	6.70821	9.50966	1.75541	PTMA	prothymosin, alpha
9.18e-07	1.26e-08	-6.70634	9.50283	-0.87984
9.49e-07	1.32e-08	6.81389	9.50256	2.32485	PDCD5	programmed cell death 5
9.18e-07	1.26e-08	6.70625	9.5025	0.832245
9.18e-07	1.27e-08	6.70547	9.49966	1.35719
9.74e-07	1.38e-08	6.85857	9.49755	1.31059	CDC42	cell division cycle 42
9.48e-07	1.32e-08	-6.76348	9.48649	-0.888062	LOC101928134	uncharacterized LOC101928134
9.32e-07	1.29e-08	6.70028	9.4807	1.70955	OLFML2A///OLFML2A	olfactomedin like 2A///olfactomedin like 2A
9.54e-07	1.34e-08	6.71233	9.46991	2.02522	LST1	leukocyte specific transcript 1
9.88e-07	1.41e-08	-6.85309	9.46439	-0.980925	POU3F4	POU class 3 homeobox 4
9.48e-07	1.32e-08	6.69452	9.45967	1.22874	POLR2B	RNA polymerase II subunit B
9.59e-07	1.35e-08	6.73318	9.45462	2.09717
1.29e-06	1.94e-08	-7.77603	9.45401	-1.11959	CDC5L	cell division cycle 5 like
9.54e-07	1.34e-08	6.71244	9.45355	0.978544	FBXO9	F-box protein 9
9.51e-07	1.33e-08	6.6928	9.45338	2.02151	PPIAL4A///PPIA	peptidylprolyl isomerase A like 4A///peptidylprolyl isomerase A
9.54e-07	1.34e-08	-6.71229	9.45303	-1.19058
1e-06	1.43e-08	-6.84812	9.44741	-0.905324	STMN2	stathmin 2
9.59e-07	1.35e-08	6.70995	9.44455	1.84363	LRRC32	leucine rich repeat containing 32
9.59e-07	1.36e-08	6.68762	9.43445	1.13833	IL15RA	interleukin 15 receptor subunit alpha
9.8e-07	1.39e-08	6.72487	9.4248	1.5343
1.14e-06	1.68e-08	6.96757	9.42142	1.44489	PDCD2	programmed cell death 2
1.08e-06	1.56e-08	-6.98865	9.41957	-0.72472
9.79e-07	1.39e-08	-6.70267	9.41818	-1.36288
1.05e-06	1.51e-08	6.75128	9.41571	1.99558	SH3RF3	SH3 domain containing ring finger 3
1.14e-06	1.68e-08	6.93121	9.39683	1.6855	CWC27	CWC27 spliceosome associated protein homolog
1.01e-06	1.45e-08	6.69179	9.37877	1.17998	TMIGD2	transmembrane and immunoglobulin domain containing 2
1.06e-06	1.52e-08	6.74923	9.35729	1.2568	SRGAP2	SLIT-ROBO Rho GTPase activating protein 2
1.03e-06	1.48e-08	6.6645	9.35003	0.973744	FAM188A	family with sequence similarity 188 member A
1.03e-06	1.48e-08	6.66445	9.34986	1.34146	EIF3A///EIF3A	eukaryotic translation initiation factor 3 subunit A///eukaryotic translation initiation factor 3 subunit A
1.04e-06	1.49e-08	-6.66149	9.33905	-1.06026	MRPL54	mitochondrial ribosomal protein L54
1.22e-06	1.81e-08	-7.11241	9.33347	-1.16527	C8orf44	chromosome 8 open reading frame 44
1.06e-06	1.52e-08	6.67794	9.32861	1.36877	B3GNT2	UDP-GlcNAc:betaGal beta-1,3-N-acetylglucosaminyltransferase 2
1.06e-06	1.54e-08	6.67574	9.32063	0.932474	IFT80	intraflagellar transport 80
1.06e-06	1.54e-08	-6.67561	9.32018	-1.48559
1.16e-06	1.72e-08	6.85622	9.31887	0.947385
1.08e-06	1.56e-08	-6.67112	9.30392	-1.10022
1.16e-06	1.7e-08	-6.85863	9.29819	-1.14914	NAPEPLD	N-acyl phosphatidylethanolamine phospholipase D
1.26e-06	1.89e-08	-7.05334	9.27771	-1.16804	SLC35C2	solute carrier family 35 member C2
1.1e-06	1.59e-08	6.64395	9.27503	1.18374	MFSD12	major facilitator superfamily domain containing 12
1.41e-06	2.18e-08	7.32756	9.27421	1.23322	DEF6	DEF6, guanine nucleotide exchange factor
1.1e-06	1.61e-08	6.64189	9.26751	1.05078
1.13e-06	1.65e-08	6.67788	9.2561	1.32322	COL18A1	collagen type XVIII alpha 1 chain
1.13e-06	1.64e-08	6.63588	9.24556	1.08804	GOLGA5	golgin A5
1.22e-06	1.82e-08	-6.83994	9.23563	-0.896042	WWC1	WW and C2 domain containing 1
1.28e-06	1.92e-08	6.79322	9.23531	1.82812
1.3e-06	1.95e-08	-6.99957	9.22933	-1.05034
1.16e-06	1.71e-08	6.66962	9.22643	1.1049	TXNDC15	thioredoxin domain containing 15
1.17e-06	1.73e-08	6.66544	9.21142	1.0114	UBE2H	ubiquitin conjugating enzyme E2 H
1.71e-06	2.8e-08	-8.41462	9.20633	-1.73469	CPTP	ceramide-1-phosphate transfer protein
1.32e-06	2e-08	6.81229	9.20594	2.30608	RPP38	ribonuclease P/MRP subunit p38
1.16e-06	1.72e-08	6.62428	9.20322	1.02828	GPKOW	G-patch domain and KOW motifs
1.17e-06	1.73e-08	-6.6431	9.20248	-1.87774	TOB2	transducer of ERBB2, 2
1.62e-06	2.6e-08	-7.75928	9.18869	-1.52838
1.39e-06	2.14e-08	-7.01283	9.15253	-1.52634
1.31e-06	1.97e-08	-6.78527	9.14377	-1.06159
1.3e-06	1.96e-08	6.67912	9.14369	1.06296	NSD1	nuclear receptor binding SET domain protein 1
1.24e-06	1.85e-08	6.60414	9.12973	1.78072	CD248	CD248 molecule
1.24e-06	1.85e-08	6.60408	9.12952	2.23988	GTF3C6	general transcription factor IIIC subunit 6
1.34e-06	2.04e-08	6.7195	9.12322	1.90673	NELFCD	negative elongation factor complex member C/D
1.25e-06	1.87e-08	6.60109	9.1186	1.81022	YBX1	Y-box binding protein 1
1.33e-06	2.01e-08	6.72257	9.11713	1.04332
1.38e-06	2.11e-08	6.82755	9.11231	1.16513	LRRC6	leucine rich repeat containing 6
1.43e-06	2.22e-08	-6.95909	9.10233	-1.06283
1.6e-06	2.54e-08	-7.27356	9.08637	-1.27884	DNAJC14	DnaJ heat shock protein family (Hsp40) member C14
1.29e-06	1.94e-08	-6.59172	9.08443	-1.03391
1.39e-06	2.15e-08	6.65351	9.07254	1.37291	ARMC8	armadillo repeat containing 8
1.83e-06	3.06e-08	-7.92054	9.07076	-1.67454
1.58e-06	2.5e-08	-7.15941	9.06543	-1.34794
1.51e-06	2.35e-08	6.82901	9.0652	1.55423	CUTC	cutC copper transporter
1.33e-06	2.02e-08	-6.62352	9.061	-1.6379	PXMP2	peroxisomal membrane protein 2
1.66e-06	2.66e-08	-7.32241	9.05726	-1.51648	MEIS2	Meis homeobox 2
1.33e-06	2.01e-08	6.58235	9.05024	1.14193	CCDC91	coiled-coil domain containing 91
1.35e-06	2.05e-08	6.57589	9.02667	1.08685	GNL2	G protein nucleolar 2
1.37e-06	2.09e-08	-6.59221	9.01833	-1.5981	YIPF5	Yip1 domain family member 5
1.59e-06	2.52e-08	6.84392	9.01048	1.82361	ESR1	estrogen receptor 1
1.38e-06	2.1e-08	6.56975	9.0043	0.983552	NDRG3	NDRG family member 3
1.38e-06	2.1e-08	6.5697	9.00409	0.905767	SF3B1	splicing factor 3b subunit 1
1.75e-06	2.87e-08	-7.36628	9.00362	-1.14944	HERPUD2	HERPUD family member 2
1.38e-06	2.11e-08	6.56908	9.00185	1.21124
1.49e-06	2.32e-08	6.68277	8.99658	1.61576	RNF139	ring finger protein 139
1.38e-06	2.12e-08	-6.56739	8.99567	-1.61133
1.46e-06	2.26e-08	6.61512	8.99335	1.57286
1.51e-06	2.36e-08	6.65216	8.98968	1.73964	IL1R1	interleukin 1 receptor type 1
1.39e-06	2.14e-08	6.5653	8.98805	1.56799	FNTA	farnesyltransferase, CAAX box, alpha
1.39e-06	2.14e-08	6.56518	8.98762	2.06054	FBXO32	F-box protein 32
1.53e-06	2.4e-08	-6.82311	8.9863	-1.42271
1.41e-06	2.19e-08	6.55925	8.96601	1.00643	CCDC9	coiled-coil domain containing 9
1.59e-06	2.52e-08	6.74448	8.96266	1.30118
1.96e-06	3.33e-08	-7.65732	8.94609	-1.01885
1.66e-06	2.67e-08	-6.94251	8.93499	-1.21153
1.47e-06	2.28e-08	6.54787	8.92452	1.46451	ATG3	autophagy related 3
1.6e-06	2.55e-08	-6.77171	8.9141	-1.13392	TNFSF12-TNFSF13///TNFSF13	TNFSF12-TNFSF13 readthrough///tumor necrosis factor superfamily member 13
1.59e-06	2.51e-08	6.58636	8.91093	2.62429	PLA2G7	phospholipase A2 group VII
1.67e-06	2.71e-08	-6.89682	8.90679	-1.35846
1.67e-06	2.72e-08	6.82004	8.90239	1.40196	LOC100506990///LOC100287869///FLJ44896///LOC283911	uncharacterized LOC100506990///uncharacterized LOC100287869///FLJ44896 protein///uncharacterized LOC283911
1.7e-06	2.78e-08	6.68626	8.89449	1.91638	HOOK3	hook microtubule tethering protein 3
1.51e-06	2.36e-08	6.53809	8.88885	1.15229	SLC38A10	solute carrier family 38 member 10
1.57e-06	2.47e-08	-6.61385	8.88017	-1.19746	SEC24A	SEC24 homolog A, COPII coat complex component
1.58e-06	2.5e-08	6.61074	8.8692	0.993557
1.55e-06	2.44e-08	6.53014	8.85989	1.06217
1.57e-06	2.46e-08	6.54832	8.85958	1.06018
1.66e-06	2.68e-08	6.56787	8.84547	3.45647	C3///ADH1B	complement component 3///alcohol dehydrogenase 1B (class I), beta polypeptide
1.78e-06	2.94e-08	-6.91206	8.8407	-1.07861
1.58e-06	2.49e-08	6.5238	8.83678	1.28453	UPF3B	UPF3 regulator of nonsense transcripts homolog B (yeast)
1.58e-06	2.49e-08	6.52379	8.83674	1.5066	PLK2	polo like kinase 2
1.59e-06	2.53e-08	6.54063	8.83177	1.00259	DDX20	DEAD-box helicase 20
1.6e-06	2.55e-08	-6.51746	8.81368	-1.6421	RIOK3	RIO kinase 3
1.67e-06	2.71e-08	6.63861	8.81166	1.19613	SWI5	SWI5 homologous recombination repair protein
1.62e-06	2.59e-08	6.53452	8.8097	0.982545	SLC41A1	solute carrier family 41 member 1
1.62e-06	2.59e-08	6.51353	8.79936	1.34132	DDX49	DEAD-box helicase 49
1.88e-06	3.16e-08	6.74076	8.79596	1.9665	POLR1C	RNA polymerase I subunit C
1.64e-06	2.63e-08	6.52979	8.79261	1.71568
1.64e-06	2.64e-08	-6.52928	8.79075	-0.966291	GAN	gigaxonin
2.43e-06	4.28e-08	-8.04429	8.78663	-1.28079
1.66e-06	2.67e-08	6.54701	8.78662	1.25321	DNM1L	dynamin 1 like
1.77e-06	2.92e-08	6.70129	8.78577	2.25498	BTF3	basic transcription factor 3
1.66e-06	2.66e-08	6.52653	8.7808	1.58793	PRSS23	protease, serine 23
1.74e-06	2.86e-08	6.62266	8.77218	1.66519
1.77e-06	2.92e-08	-6.70051	8.76885	-1.79059
1.66e-06	2.69e-08	6.50312	8.76141	1.26138	COPS2	COP9 signalosome subunit 2
1.78e-06	2.96e-08	6.61368	8.75839	1.12569	WWC3	WWC family member 3
1.68e-06	2.73e-08	6.4999	8.74969	1.28619	SNUPN	snurportin 1
1.97e-06	3.34e-08	6.60508	8.74063	3.81535	CYR61	cysteine rich angiogenic inducer 61
1.7e-06	2.76e-08	6.49624	8.73637	1.0727	SENP6	SUMO1/sentrin specific peptidase 6
1.78e-06	2.95e-08	-6.64027	8.73626	-1.51507
1.72e-06	2.81e-08	-6.53296	8.73624	-0.912967	MED14	mediator complex subunit 14
1.92e-06	3.23e-08	-6.84173	8.73362	-0.975261	PWAR6	Prader Willi/Angelman region RNA 6
1.7e-06	2.77e-08	6.49539	8.73326	1.58065	EMILIN2	elastin microfibril interfacer 2
1.74e-06	2.85e-08	-6.50849	8.71562	-0.923699	RAB5C///RPL21	RAB5C, member RAS oncogene family///ribosomal protein L21
1.78e-06	2.94e-08	6.49937	8.70027	1.65214	ITGA5	integrin subunit alpha 5
1.78e-06	2.96e-08	6.49817	8.69592	1.16896	TBCB	tubulin folding cofactor B
1.83e-06	3.04e-08	6.51171	8.67737	1.49836	BLVRA	biliverdin reductase A
1.8e-06	2.99e-08	-6.5164	8.67692	-1.07364
1.95e-06	3.3e-08	-6.69573	8.66256	-0.665686	KIF3B	kinesin family member 3B
2.28e-06	3.96e-08	-7.11618	8.65489	-0.989164
1.84e-06	3.08e-08	6.50819	8.64748	0.827303	AGGF1	angiogenic factor with G-patch and FHA domains 1
1.83e-06	3.06e-08	6.4885	8.6434	1.06074	TOR1A///TOR1A	torsin family 1 member A///torsin family 1 member A
1.83e-06	3.06e-08	6.48846	8.64323	1.42276	CLIC1	chloride intracellular channel 1
1.84e-06	3.07e-08	-6.46766	8.63228	-0.899556
1.84e-06	3.08e-08	6.46725	8.63077	1.90155	C19orf43	chromosome 19 open reading frame 43
2.05e-06	3.49e-08	-6.71063	8.61842	-0.842017	JUND	JunD proto-oncogene, AP-1 transcription factor subunit
1.88e-06	3.17e-08	-6.50001	8.61818	-0.860946
1.88e-06	3.15e-08	-6.48077	8.61547	-0.781551
1.95e-06	3.31e-08	-6.53317	8.59598	-0.899618
1.9e-06	3.2e-08	6.45648	8.59157	1.41042	TAF10	TATA-box binding protein associated factor 10
1.97e-06	3.34e-08	6.48572	8.58437	1.56773	ACYP1	acylphosphatase 1
2.74e-06	4.91e-08	-7.49756	8.56455	-1.52718
1.95e-06	3.3e-08	6.44873	8.56338	1.32163
3.16e-06	5.91e-08	-8.21932	8.51041	-1.21342
2.06e-06	3.51e-08	6.4315	8.50068	1.97584	APOLD1	apolipoprotein L domain containing 1
2.17e-06	3.72e-08	6.50002	8.49606	1.25298	TSHZ3	teashirt zinc finger homeobox 3
2.24e-06	3.88e-08	-6.61735	8.49034	-1.36835
2.13e-06	3.65e-08	6.48297	8.48912	0.886926	ZFP41	ZFP41 zinc finger protein
2.09e-06	3.56e-08	6.42805	8.4881	1.40306	CHSY1	chondroitin sulfate synthase 1
2.11e-06	3.6e-08	6.42516	8.47761	1.57279	NRBF2	nuclear receptor binding factor 2
2.12e-06	3.63e-08	6.42309	8.47004	1.21405	MGEA5	meningioma expressed antigen 5 (hyaluronidase)
2.17e-06	3.74e-08	6.45515	8.45752	1.63971	ETV7	ETS variant 7
2.15e-06	3.68e-08	6.41873	8.45419	1.85519	LOC105374313	uncharacterized LOC105374313
2.17e-06	3.73e-08	6.41522	8.44144	1.26314	SON	SON DNA binding protein
2.39e-06	4.17e-08	6.568	8.44013	2.82972	CYCS	cytochrome c, somatic
2.17e-06	3.74e-08	6.41479	8.43988	0.941892	MALT1	MALT1 paracaspase
2.17e-06	3.74e-08	-6.41444	8.43861	-1.009	GHSR	growth hormone secretagogue receptor
2.34e-06	4.06e-08	6.49917	8.43857	2.02374
2.18e-06	3.77e-08	6.41277	8.43252	1.47179	OXA1L	OXA1L, mitochondrial inner membrane protein
2.2e-06	3.8e-08	6.41018	8.42309	1.27091	RPL36	ribosomal protein L36
2.56e-06	4.55e-08	6.63105	8.42187	1.88498	RPL10L///SNORA70///RPL10///DNASE1L1	ribosomal protein L10 like///small nucleolar RNA, H/ACA box 70///ribosomal protein L10///deoxyribonuclease 1 like 1
2.37e-06	4.13e-08	-6.51872	8.41345	-1.04089
2.37e-06	4.12e-08	-6.54477	8.40952	-1.06783	DCUN1D5	defective in cullin neddylation 1 domain containing 5
2.4e-06	4.2e-08	-6.56631	8.40244	-0.745142	MRPS18C	mitochondrial ribosomal protein S18C
2.34e-06	4.08e-08	6.45242	8.39791	0.7228	ZMYM6	zinc finger MYM-type containing 6
2.99e-06	5.48e-08	-7.19953	8.38997	-1.43219
2.39e-06	4.18e-08	6.5155	8.38626	1.06217	SSR2	signal sequence receptor subunit 2
8.16e-07	1.08e-08	-9.36278	8.36894	-3.68328
2.7e-06	4.83e-08	-6.75525	8.35431	-1.31366
2.42e-06	4.26e-08	6.39896	8.33814	2.88978	NACA2///NACAP1///NACA	nascent polypeptide associated complex alpha subunit 2///nascent polypeptide associated complex alpha subunit pseudogene 1///nascent polypeptide-associated complex alpha subunit
2.38e-06	4.15e-08	6.38676	8.33794	2.00782	LGALS12	galectin 12
2.55e-06	4.52e-08	6.51843	8.33516	1.01003
2.67e-06	4.76e-08	6.58712	8.33318	0.7659
2.56e-06	4.54e-08	6.51688	8.32987	0.94818
2.6e-06	4.63e-08	6.51171	8.32956	0.997191	TIGD6	tigger transposable element derived 6
2.48e-06	4.38e-08	-6.47752	8.32858	-0.713067	WASF2	WAS protein family member 2
2.48e-06	4.38e-08	-6.45506	8.32108	-0.985731
2.41e-06	4.23e-08	6.38174	8.31969	0.769477	TRAPPC11	trafficking protein particle complex 11
2.42e-06	4.26e-08	6.37974	8.31239	2.12876	IER5	immediate early response 5
3.14e-06	5.85e-08	-7.03956	8.28466	-1.94786
2.79e-06	5.01e-08	6.6023	8.27769	0.782073	HAS2-AS1///HAS2	HAS2 antisense RNA 1///hyaluronan synthase 2
2.54e-06	4.49e-08	6.38455	8.2682	1.41553	NUCB2	nucleobindin 2
2.77e-06	4.97e-08	-6.57416	8.25993	-1.17477
2.54e-06	4.5e-08	6.36516	8.25943	1.95231	SLC43A3	solute carrier family 43 member 3
2.54e-06	4.5e-08	6.36515	8.25938	1.14293	DARS	aspartyl-tRNA synthetase
2.67e-06	4.77e-08	6.43091	8.23613	1.39237	ASPH	aspartate beta-hydroxylase
2.94e-06	5.36e-08	-6.64813	8.22351	-0.771553	CDC42EP1	CDC42 effector protein 1
2.91e-06	5.25e-08	-6.5576	8.20508	-1.33554	USF1	upstream transcription factor 1
3.08e-06	5.71e-08	6.59474	8.19261	1.0988
2.71e-06	4.85e-08	6.3447	8.18508	1.47766	POP4	POP4 homolog, ribonuclease P/MRP subunit
2.86e-06	5.16e-08	6.4554	8.17867	1.17393
2.79e-06	5.02e-08	-6.39525	8.1778	-1.00222	SETD5	SET domain containing 5
2.76e-06	4.95e-08	-6.35837	8.1738	-1.59491	ETNK1	ethanolamine kinase 1
2.92e-06	5.31e-08	-6.49832	8.17228	-1.81833	ERO1B	endoplasmic reticulum oxidoreductase 1 beta
2.92e-06	5.28e-08	-6.4739	8.16717	-1.04432
2.99e-06	5.48e-08	6.46337	8.16469	1.02325	PCDHAC2	protocadherin alpha subfamily C, 2
3.36e-06	6.39e-08	-6.8932	8.16041	-1.33262
2.79e-06	5.02e-08	6.35441	8.15952	0.987458	HTRA2	HtrA serine peptidase 2
3e-06	5.52e-08	-6.54315	8.15721	-1.74386	FAM83E	family with sequence similarity 83 member E
2.95e-06	5.39e-08	6.41966	8.14367	1.50528
2.93e-06	5.34e-08	6.37793	8.13391	1.30609	CCDC115	coiled-coil domain containing 115
3e-06	5.54e-08	-6.46008	8.1199	-1.05104
3.16e-06	5.93e-08	-6.58359	8.11129	-1.43632	LOC105373045///SREBF2	uncharacterized LOC105373045///sterol regulatory element binding transcription factor 2
3.04e-06	5.64e-08	-6.4549	8.10218	-1.31414
3.16e-06	5.91e-08	6.41698	8.10038	1.64778
2.92e-06	5.3e-08	6.32081	8.0983	1.22962	PPAN	peter pan homolog (Drosophila)
2.92e-06	5.3e-08	6.32064	8.09771	2.24125	COL1A1	collagen type I alpha 1 chain
2.92e-06	5.31e-08	6.32052	8.09727	1.6828
3.04e-06	5.63e-08	-6.43081	8.09378	-1.0705
2.93e-06	5.32e-08	6.31953	8.09368	1.28967	LOC100996724///LOC653513///PDE4DIP	phosphodiesterase 4D interacting protein-like///phosphodiesterase 4D interacting protein-like///phosphodiesterase 4D interacting protein
2.93e-06	5.34e-08	-6.31875	8.09084	-0.851785	HAUS8	HAUS augmin like complex subunit 8
3.96e-06	7.8e-08	-7.22239	8.0898	-1.66193
3.68e-06	7.07e-08	-6.91333	8.08724	-1.21332
3.09e-06	5.74e-08	-6.44977	8.08465	-0.630436
2.99e-06	5.48e-08	-6.35006	8.08154	-1.58655	WAC	WW domain containing adaptor with coiled-coil
3.81e-06	7.4e-08	-7.01924	8.07525	-0.945213	COG8///PDF	component of oligomeric golgi complex 8///peptide deformylase (mitochondrial)
2.98e-06	5.45e-08	6.31341	8.07145	1.04915	RPL4	ribosomal protein L4
2.99e-06	5.5e-08	6.3107	8.06161	0.917769	SUPT6H	SPT6 homolog, histone chaperone
3.3e-06	6.25e-08	-6.5675	8.05921	-0.926483
3e-06	5.52e-08	6.3096	8.05761	0.968732	USP3	ubiquitin specific peptidase 3
3.83e-06	7.46e-08	-6.89447	8.05356	-0.99253
3.12e-06	5.82e-08	-6.39799	8.0514	-0.750198
3.04e-06	5.61e-08	6.30544	8.04251	0.892143	PHF11	PHD finger protein 11
3.04e-06	5.62e-08	6.30486	8.0404	1.03002	IWS1	IWS1, SUPT6H interacting protein
3.27e-06	6.15e-08	6.38224	8.03202	1.26238	NCK1	NCK adaptor protein 1
3.3e-06	6.25e-08	-6.47773	8.02267	-1.10039
3.17e-06	5.95e-08	6.36959	8.02056	1.37892	XPNPEP3///XPNPEP3	X-prolyl aminopeptidase 3///X-prolyl aminopeptidase 3
3.09e-06	5.74e-08	6.2992	8.01987	1.12007	SAP18///KRT8	Sin3A associated protein 18///keratin 8
3.36e-06	6.38e-08	6.47165	8.01748	0.857484	ZRANB1	zinc finger RANBP2-type containing 1
3.71e-06	7.16e-08	-6.71154	8.0083	-1.55843	RPS6KB2	ribosomal protein S6 kinase B2
3.13e-06	5.84e-08	-6.29439	8.00241	-1.83282	RBM3	RNA binding motif (RNP1, RRM) protein 3
3.16e-06	5.93e-08	6.2903	7.98757	1.59285	FAM120AOS	family with sequence similarity 120A opposite strand
3.37e-06	6.41e-08	6.394	7.98327	1.3357	PLXDC2	plexin domain containing 2
3.19e-06	6e-08	6.2872	7.97634	0.701964	ENTPD1-AS1///CC2D2B	ENTPD1 antisense RNA 1///coiled-coil and C2 domain containing 2B
3.26e-06	6.14e-08	-6.29952	7.96176	-0.975004
3.43e-06	6.54e-08	6.36486	7.95297	1.00791	BEST2	bestrophin 2
3.81e-06	7.38e-08	6.48643	7.95134	1.88636	SFPQ	splicing factor proline and glutamine rich
3.52e-06	6.73e-08	-6.45605	7.95006	-1.06752	OR52A1	olfactory receptor family 52 subfamily A member 1
3.27e-06	6.18e-08	6.27949	7.94837	0.894903	SECISBP2///SECISBP2	SECIS binding protein 2///SECIS binding protein 2
3.69e-06	7.11e-08	6.44015	7.94776	1.85854	TXNDC12	thioredoxin domain containing 12
3.28e-06	6.19e-08	6.27903	7.9467	1.55298	RBPMS	RNA binding protein with multiple splicing
3.67e-06	7.03e-08	6.4433	7.93964	1.07162	KLHL5	kelch like family member 5
3.3e-06	6.26e-08	-6.27603	7.93582	-1.00337
3.82e-06	7.44e-08	-6.5475	7.91513	-0.836891
3.37e-06	6.41e-08	6.26928	7.91133	1.36479
3.77e-06	7.28e-08	6.49031	7.91132	0.871969	PTPN4	protein tyrosine phosphatase, non-receptor type 4
3.37e-06	6.42e-08	6.2689	7.90994	1.07807	WDR33	WD repeat domain 33
3.83e-06	7.46e-08	6.42604	7.90071	1.21523	RBMX2	RNA binding motif protein, X-linked 2
3.43e-06	6.56e-08	-6.2817	7.89762	-0.949264
4.19e-06	8.44e-08	-6.79792	7.88719	-1.43232
4.04e-06	8.03e-08	-6.67401	7.88443	-1.07072
4.04e-06	8.02e-08	6.40491	7.87189	1.62926	ENTPD1	ectonucleoside triphosphate diphosphohydrolase 1
3.62e-06	6.93e-08	6.28595	7.87067	1.28175	RPS6KA3	ribosomal protein S6 kinase A3
3.82e-06	7.42e-08	6.37606	7.86697	1.04315	FAM114A2	family with sequence similarity 114 member A2
3.95e-06	7.76e-08	-6.5346	7.86069	-1.26782	DESI2	desumoylating isopeptidase 2
3.69e-06	7.11e-08	6.29901	7.85456	0.948836	ALKBH1	alkB homolog 1, histone H2A dioxygenase
3.89e-06	7.61e-08	6.3453	7.85405	1.51009	MCPH1-AS1///MCPH1	MCPH1 antisense RNA 1///microcephalin 1
3.59e-06	6.88e-08	6.25033	7.84261	0.879371	MBD2	methyl-CpG binding domain protein 2
5.25e-06	1.12e-07	-7.47288	7.83591	-2.07197
4.03e-06	8e-08	-6.52497	7.82987	-1.33744
3.93e-06	7.7e-08	-6.41693	7.81907	-0.805389
3.72e-06	7.18e-08	6.23894	7.80131	1.10644	OCIAD1	OCIA domain containing 1
3.88e-06	7.58e-08	6.302	7.80063	1.18592	BPGM///RPS5	bisphosphoglycerate mutase///ribosomal protein S5
3.76e-06	7.26e-08	6.23581	7.78999	1.22297	UBR5	ubiquitin protein ligase E3 component n-recognin 5
4.11e-06	8.19e-08	-6.45507	7.78158	-1.32271	DOLPP1	dolichyldiphosphatase 1
4.11e-06	8.19e-08	-6.45501	7.78141	-0.652694
3.79e-06	7.33e-08	6.23328	7.78081	1.24046	PAIP1	poly(A) binding protein interacting protein 1
4.19e-06	8.42e-08	-6.50939	7.78007	-0.927514
4.29e-06	8.69e-08	-6.56965	7.77707	-0.887035	GDAP2	ganglioside induced differentiation associated protein 2
4.33e-06	8.8e-08	6.46382	7.77065	0.760151	PDZD4	PDZ domain containing 4
4.18e-06	8.38e-08	6.39187	7.76784	1.09189	PLEKHA3	pleckstrin homology domain containing A3
5.13e-06	1.09e-07	-7.09299	7.76574	-1.27702
3.99e-06	7.91e-08	-6.33402	7.75983	-1.21333	CAMK2D	calcium/calmodulin dependent protein kinase II delta
3.85e-06	7.5e-08	6.22698	7.75799	1.31651	FAM181A	family with sequence similarity 181 member A
3.95e-06	7.78e-08	6.27389	7.74777	1.39301	LOC153684	uncharacterized LOC153684
3.93e-06	7.7e-08	-6.23828	7.74142	-1.23766	CPT2	carnitine palmitoyltransferase 2
3.99e-06	7.89e-08	6.27004	7.73417	1.14659
3.98e-06	7.85e-08	6.25173	7.73035	1.07237	THUMPD3	THUMP domain containing 3
3.94e-06	7.73e-08	6.21901	7.72911	0.909761	UBXN7	UBX domain protein 7
4.45e-06	9.09e-08	6.36805	7.72792	1.32036	SLC18A2	solute carrier family 18 member A2
4.21e-06	8.49e-08	-6.3881	7.72252	-1.31715	ZNF782	zinc finger protein 782
3.95e-06	7.78e-08	-6.21708	7.7221	-0.884786	TIA1	TIA1 cytotoxic granule-associated RNA binding protein
3.97e-06	7.84e-08	6.21513	7.71506	1.71207	TNFSF13B	tumor necrosis factor superfamily member 13b
3.98e-06	7.87e-08	6.21421	7.71173	1.09043	CDKN2AIP	CDKN2A interacting protein
5.68e-06	1.23e-07	-7.21878	7.6939	-1.31766
4.13e-06	8.24e-08	6.25805	7.69173	1.29347
4.6e-06	9.45e-08	6.41215	7.69	1.06861
4.75e-06	9.86e-08	-6.56761	7.6799	-0.840349	SPIN1	spindlin 1
4.11e-06	8.19e-08	-6.20331	7.67224	-0.93782
4.13e-06	8.26e-08	-6.21901	7.67211	-1.31178
4.37e-06	8.91e-08	-6.27796	7.6699	-1.26596
4.43e-06	9.04e-08	6.25283	7.66901	1.61044	RYBP	RING1 and YY1 binding protein
4.18e-06	8.37e-08	6.21537	7.65905	1.23313	MRPS24	mitochondrial ribosomal protein S24
4.36e-06	8.87e-08	-6.32509	7.65857	-0.80653
4.46e-06	9.14e-08	6.34098	7.65591	1.02104	DDX3X	DEAD-box helicase 3, X-linked
4.17e-06	8.35e-08	6.1981	7.65338	1.1701	PILRB///PILRA	paired immunoglobin-like type 2 receptor beta///paired immunoglobin like type 2 receptor alpha
4.22e-06	8.53e-08	-6.22901	7.6493	-1.14213
4.18e-06	8.39e-08	-6.19672	7.64837	-1.22982
4.19e-06	8.44e-08	6.19534	7.64337	1.3561	MEA1	male-enhanced antigen 1
4.21e-06	8.5e-08	6.19313	7.63539	1.83648	RAC2	ras-related C3 botulinum toxin substrate 2 (rho family, small GTP binding protein Rac2)
4.28e-06	8.66e-08	-6.22473	7.63406	-1.19421
4.26e-06	8.62e-08	6.20743	7.63052	1.1428	TRIT1	tRNA isopentenyltransferase 1
4.33e-06	8.8e-08	-6.20169	7.6099	-1.29393
5.13e-06	1.08e-07	-6.61917	7.60713	-1.24513	LOC100506551	uncharacterized LOC100506551
4.34e-06	8.82e-08	-6.18332	7.59987	-0.83586	ALDH9A1	aldehyde dehydrogenase 9 family member A1
4.6e-06	9.47e-08	-6.30628	7.59434	-1.35731
4.49e-06	9.19e-08	-6.24802	7.59369	-0.850268
4.81e-06	1e-07	-6.3947	7.58384	-1.14037	RNPEPL1	arginyl aminopeptidase like 1
4.4e-06	8.99e-08	6.17827	7.58159	2.1798	STEAP4	STEAP4 metalloreductase
4.5e-06	9.23e-08	-6.20731	7.57195	-1.35014	PRKAG1	protein kinase AMP-activated non-catalytic subunit gamma 1
4.69e-06	9.67e-08	-6.27691	7.56292	-0.842116
5e-06	1.05e-07	6.254	7.56291	1.86161	CDH5	cadherin 5
4.6e-06	9.48e-08	-6.19994	7.54568	-1.48776	EDEM3	ER degradation enhancing alpha-mannosidase like protein 3
4.77e-06	9.93e-08	6.18715	7.53897	2.27623	BRIX1	BRX1, biogenesis of ribosomes
4.6e-06	9.48e-08	6.18156	7.53759	2.12044	ETS2	ETS proto-oncogene 2, transcription factor
6.11e-06	1.34e-07	-6.93531	7.53428	-2.27628
5.45e-06	1.16e-07	-6.55366	7.52038	-0.678344
4.83e-06	1.01e-07	6.24304	7.5121	0.897052	PWP2	PWP2 periodic tryptophan protein homolog (yeast)
4.72e-06	9.76e-08	6.17363	7.5091	1.33836	ASAP1	ArfGAP with SH3 domain, ankyrin repeat and PH domain 1
4.77e-06	9.94e-08	6.20609	7.50794	0.828495	UNC45A	unc-45 myosin chaperone A
4.71e-06	9.71e-08	-6.15728	7.50565	-0.887182	MAN2C1	mannosidase alpha class 2C member 1
4.74e-06	9.82e-08	6.17178	7.50247	1.18785
5.11e-06	1.08e-07	6.26893	7.50193	1.19776	MASTL	microtubule associated serine/threonine kinase like
4.72e-06	9.76e-08	6.15594	7.5008	0.885878	TNFAIP1	TNF alpha induced protein 1
4.77e-06	9.93e-08	6.18718	7.50019	2.17291	CTHRC1	collagen triple helix repeat containing 1
4.72e-06	9.78e-08	6.15545	7.49902	1.65102	FBLN5	fibulin 5
4.73e-06	9.81e-08	6.15457	7.49586	1.07922	PTOV1///NOC4L	prostate tumor overexpressed 1///nucleolar complex associated 4 homolog
5.11e-06	1.08e-07	6.24609	7.49271	1.57317	GOLT1B	golgi transport 1B
6.49e-06	1.44e-07	-6.98353	7.49002	-1.45727
5.11e-06	1.08e-07	-6.29353	7.4794	-1.32761	HDHD3	haloacid dehalogenase like hydrolase domain containing 3
4.84e-06	1.01e-07	6.14621	7.46563	1.52907	MAPK1	mitogen-activated protein kinase 1
4.86e-06	1.02e-07	6.14488	7.46081	1.23021	PLOD1	procollagen-lysine,2-oxoglutarate 5-dioxygenase 1
4.98e-06	1.04e-07	-6.19254	7.46003	-1.69857	GFPT1	glutamine--fructose-6-phosphate transaminase 1
5.65e-06	1.22e-07	6.2582	7.45921	1.28527	METTL22	methyltransferase like 22
5.13e-06	1.08e-07	-6.22267	7.44127	-1.13797	EIF3K	eukaryotic translation initiation factor 3 subunit K
5.89e-06	1.28e-07	-6.56338	7.44082	-1.61911
5.82e-06	1.27e-07	6.41652	7.43781	0.899345
4.98e-06	1.04e-07	6.138	7.43593	1.58621	MS4A4A	membrane spanning 4-domains A4A
6.12e-06	1.34e-07	6.30677	7.42966	1.93981	NRP1	neuropilin 1
5.49e-06	1.17e-07	6.26808	7.42782	1.11548
5.1e-06	1.07e-07	6.13089	7.41023	1.07997	CCT3	chaperonin containing TCP1 subunit 3
5.1e-06	1.07e-07	6.13047	7.4087	1.50765	SERPINH1	serpin family H member 1
5.11e-06	1.08e-07	6.12887	7.40295	1.27814	LPIN1	lipin 1
5.29e-06	1.12e-07	6.17217	7.38805	0.845639	AHCTF1	AT-hook containing transcription factor 1
6.68e-06	1.49e-07	-6.70854	7.38632	-0.896347
5.19e-06	1.1e-07	6.12329	7.38275	1.58548	LAMA5	laminin subunit alpha 5
5.21e-06	1.1e-07	6.12244	7.37968	1.58078	IFI30	IFI30, lysosomal thiol reductase
5.74e-06	1.24e-07	6.20596	7.35482	1.40546	MAPK9	mitogen-activated protein kinase 9
5.66e-06	1.22e-07	-6.23349	7.34584	-0.877289	NAF1	nuclear assembly factor 1 ribonucleoprotein
5.37e-06	1.14e-07	6.11301	7.34563	1.37352	GLT8D1	glycosyltransferase 8 domain containing 1
5.42e-06	1.16e-07	6.11028	7.33577	0.978654	SIPA1	signal-induced proliferation-associated 1
5.46e-06	1.17e-07	6.12477	7.33378	0.941096	PTPRA	protein tyrosine phosphatase, receptor type A
5.45e-06	1.16e-07	6.10873	7.33015	1.19822
5.45e-06	1.17e-07	-6.10797	7.32741	-0.947952	ABHD17A	abhydrolase domain containing 17A
5.59e-06	1.2e-07	-6.15343	7.32185	-0.660744
5.99e-06	1.31e-07	-6.31443	7.32089	-0.973917
5.51e-06	1.18e-07	6.10393	7.31281	1.04492	ALDOAP2///ALDOA	aldolase, fructose-bisphosphate A pseudogene 2///aldolase, fructose-bisphosphate A
5.51e-06	1.18e-07	6.10381	7.31238	1.29514	GLRX3	glutaredoxin 3
5.52e-06	1.18e-07	6.10345	7.3111	1.0393	RPL35A	ribosomal protein L35a
7.33e-06	1.65e-07	-6.67054	7.30407	-0.935573	PTTG1IP	pituitary tumor-transforming 1 interacting protein
5.76e-06	1.25e-07	-6.18298	7.30338	-0.888205	CHP1	calcineurin like EF-hand protein 1
5.66e-06	1.22e-07	6.11252	7.28986	1.2041	OSGEP	O-sialoglycoprotein endopeptidase
5.68e-06	1.23e-07	6.11143	7.28592	0.996389	POLR2C	RNA polymerase II subunit C
5.76e-06	1.25e-07	6.14271	7.28399	0.990705
5.91e-06	1.29e-07	6.13407	7.27194	0.993117	TRIM32	tripartite motif containing 32
5.75e-06	1.25e-07	6.107	7.27005	1.33278	MIOS	meiosis regulator for oocyte development
5.78e-06	1.25e-07	6.08787	7.25483	0.926853	PRPSAP2	phosphoribosyl pyrophosphate synthetase associated protein 2
6.21e-06	1.37e-07	-6.24823	7.25435	-1.17115	JOSD2	Josephin domain containing 2
5.8e-06	1.26e-07	-6.08666	7.25047	-0.76808
6.01e-06	1.32e-07	6.1098	7.24354	1.7039	UCHL5	ubiquitin C-terminal hydrolase L5
6.06e-06	1.33e-07	-6.16515	7.24146	-0.797745	CDK9	cyclin dependent kinase 9
5.87e-06	1.28e-07	6.08264	7.23595	1.40327	CLPB	ClpB homolog, mitochondrial AAA ATPase chaperonin
6.27e-06	1.39e-07	-6.21999	7.23084	-0.688098
5.94e-06	1.3e-07	6.09566	7.2294	1.13216	SPIDR	scaffolding protein involved in DNA repair
7.49e-06	1.71e-07	6.35686	7.21555	1.23304
8.55e-06	2.01e-07	-7.0169	7.21277	-0.980618
6.05e-06	1.32e-07	6.07317	7.20176	1.13649	HUWE1	HECT, UBA and WWE domain containing 1, E3 ubiquitin protein ligase
6.81e-06	1.52e-07	-6.32843	7.20113	-1.58449	GLTP	glycolipid transfer protein
6.21e-06	1.37e-07	6.09948	7.18801	0.972755	AKIRIN2	akirin 2
7.92e-06	1.83e-07	-6.69107	7.18583	-1.02246
9.24e-06	2.24e-07	-7.28146	7.18275	-1.45083
6.25e-06	1.38e-07	6.09699	7.17916	1.48394	PHLDB1///PHLDB1	pleckstrin homology like domain family B member 1///pleckstrin homology like domain family B member 1
6.2e-06	1.36e-07	6.06531	7.1734	1.16902	UBE2R2	ubiquitin conjugating enzyme E2 R2
7.09e-06	1.59e-07	6.22903	7.16947	1.59719	PRMT9	protein arginine methyltransferase 9
6.26e-06	1.38e-07	6.07848	7.16786	0.894917	TRIM27	tripartite motif containing 27
6.63e-06	1.47e-07	6.11667	7.15166	1.07477	ANKIB1	ankyrin repeat and IBR domain containing 1
8.21e-06	1.91e-07	-6.67648	7.14605	-1.48438
7.34e-06	1.66e-07	6.24389	7.14113	1.29694	IST1	IST1, ESCRT-III associated factor
6.85e-06	1.53e-07	-6.19185	7.13579	-0.702293
6.72e-06	1.5e-07	-6.15277	7.13542	-1.84459	ANKDD1B	ankyrin repeat and death domain containing 1B
6.49e-06	1.44e-07	6.06786	7.12982	1.0366	GPALPP1	GPALPP motifs containing 1
6.56e-06	1.45e-07	6.04791	7.11064	1.21988	NELFE	negative elongation factor complex member E
6.67e-06	1.48e-07	6.05924	7.09894	1.06662
6.67e-06	1.48e-07	6.04246	7.09098	1.61523	RAB34	RAB34, member RAS oncogene family
7.44e-06	1.69e-07	6.18733	7.08503	1.73981	EHBP1	EH domain binding protein 1
6.85e-06	1.53e-07	6.05084	7.06886	1.42677	ESF1	ESF1 nucleolar pre-rRNA processing protein homolog
6.87e-06	1.54e-07	6.03291	7.05657	1.28408	SMG6	SMG6, nonsense mediated mRNA decay factor
6.88e-06	1.54e-07	6.03241	7.05478	1.09567	C21orf33	chromosome 21 open reading frame 33
6.89e-06	1.54e-07	6.03166	7.05205	1.51191	PSMB4	proteasome subunit beta 4
7.7e-06	1.76e-07	6.19907	7.05107	1.10285	CWC15	CWC15 spliceosome-associated protein
7.07e-06	1.59e-07	6.07656	7.0506	1.29274	MCFD2	multiple coagulation factor deficiency 2
8.5e-06	1.99e-07	-6.3796	7.05051	-1.58747
7.45e-06	1.69e-07	6.07799	7.03679	1.23287	MAFF	MAF bZIP transcription factor F
7.08e-06	1.59e-07	6.02366	7.02323	1.25141	PPM1M	protein phosphatase, Mg2+/Mn2+ dependent 1M
7.08e-06	1.59e-07	6.02363	7.02312	1.816	DLC1	DLC1 Rho GTPase activating protein
7.16e-06	1.61e-07	6.01998	7.00995	1.40593	ATPAF1	ATP synthase mitochondrial F1 complex assembly factor 1
7.19e-06	1.62e-07	-6.01843	7.0044	-0.922171	MSANTD2	Myb/SANT DNA binding domain containing 2
7.42e-06	1.68e-07	6.07956	7.00363	0.875232	SLC16A12	solute carrier family 16 member 12
7.24e-06	1.63e-07	6.01654	6.99758	0.801512	ACP2	acid phosphatase 2, lysosomal
8.94e-06	2.14e-07	-6.48175	6.99618	-1.04642
8.91e-06	2.12e-07	6.17001	6.98989	1.29079	LRRC37A2///LRRC37A3///LRRC37A4P///LRRC37A	leucine rich repeat containing 37 member A2///leucine rich repeat containing 37 member A3///leucine rich repeat containing 37 member A4, pseudogene///leucine rich repeat containing 37A
7.59e-06	1.74e-07	-6.08999	6.98065	-0.773363	SIX2	SIX homeobox 2
7.78e-06	1.79e-07	-6.12369	6.97145	-1.06795	C17orf89	chromosome 17 open reading frame 89
7.49e-06	1.71e-07	6.03784	6.96899	1.77143	COL7A1	collagen type VII alpha 1 chain
8.52e-06	2e-07	6.21515	6.96878	1.09034
7.48e-06	1.7e-07	-6.02176	6.96483	-1.12248
7.45e-06	1.69e-07	6.00734	6.96442	0.775912	DYNC1I2	dynein cytoplasmic 1 intermediate chain 2
7.46e-06	1.7e-07	6.00633	6.9608	1.54091	CPVL	carboxypeptidase, vitellogenic like
7.47e-06	1.7e-07	6.00601	6.95963	1.13099	MAP4	microtubule associated protein 4
7.79e-06	1.79e-07	6.06132	6.95829	0.958626	CTTNBP2NL	CTTNBP2 N-terminal like
7.48e-06	1.7e-07	6.00492	6.95572	0.879838	PRPF31///FOSB	pre-mRNA processing factor 31///FosB proto-oncogene, AP-1 transcription factor subunit
7.59e-06	1.73e-07	-6.03394	6.95514	-1.6944	CD151///METTL21A	CD151 molecule (Raph blood group)///methyltransferase like 21A
7.77e-06	1.78e-07	-6.08221	6.9537	-1.25523	KCNN1	potassium calcium-activated channel subfamily N member 1
8.89e-06	2.1e-07	6.22857	6.95051	1.76084	UFD1L	ubiquitin fusion degradation 1 like (yeast)
9.04e-06	2.18e-07	7.29423	6.94441	2.46775	GPSM1	G-protein signaling modulator 1
8.42e-06	1.96e-07	-6.22088	6.9369	-5.74061
7.66e-06	1.75e-07	5.99716	6.92777	1.85376	UBA52///TPM2	ubiquitin A-52 residue ribosomal protein fusion product 1///tropomyosin 2 (beta)
8.94e-06	2.14e-07	-6.35721	6.92468	-1.68943
7.71e-06	1.77e-07	5.99507	6.92027	1.68141	TIMP1///TIMP1	TIMP metallopeptidase inhibitor 1///TIMP metallopeptidase inhibitor 1
7.77e-06	1.78e-07	6.00914	6.9197	1.09196	MAN2A1	mannosidase alpha class 2A member 1
8.19e-06	1.9e-07	6.06443	6.91014	1.92204	NIT2	nitrilase family member 2
7.84e-06	1.81e-07	-6.00527	6.90587	-1.14668
7.89e-06	1.82e-07	-6.00324	6.89861	-1.17098
7.84e-06	1.81e-07	5.98879	6.89763	1.32854	AIMP2	aminoacyl tRNA synthetase complex interacting multifunctional protein 2
7.91e-06	1.83e-07	-6.00221	6.89493	-0.792051
8.08e-06	1.87e-07	-6.01311	6.88119	-1.48396
8.18e-06	1.9e-07	6.02691	6.87566	1.64919	TUBB	tubulin beta class I
8.94e-06	2.13e-07	-6.22443	6.86828	-1.16288
9.02e-06	2.17e-07	-6.24998	6.86644	-1.1621
8.12e-06	1.88e-07	5.97823	6.85965	1.19725	SPTAN1///SPTAN1	spectrin alpha, non-erythrocytic 1///spectrin alpha, non-erythrocytic 1
9.27e-06	2.25e-07	-6.27022	6.85643	-0.967293
8.91e-06	2.12e-07	-6.17096	6.85106	-0.961935
8.28e-06	1.92e-07	5.98814	6.84465	1.97382
1.25e-05	3.26e-07	-7.23386	6.84431	-1.1545	MARK2	microtubule affinity regulating kinase 2
1.08e-05	2.76e-07	6.66413	6.83901	1.28783
9.03e-06	2.17e-07	6.1132	6.83784	0.946286	GTF2F1	general transcription factor IIF subunit 1
8.35e-06	1.94e-07	-5.96926	6.82737	-0.821223	COPA///TGOLN2	coatomer protein complex subunit alpha///trans-golgi network protein 2
8.57e-06	2.02e-07	5.992	6.82557	1.49794	PAGR1	PAXIP1 associated glutamate rich protein 1
8.43e-06	1.97e-07	5.98225	6.8236	0.872999	HERC1	HECT and RLD domain containing E3 ubiquitin protein ligase family member 1
8.38e-06	1.95e-07	5.96793	6.82256	1.72726	TRIB1	tribbles pseudokinase 1
8.91e-06	2.12e-07	6.07451	6.82132	0.794052
9.32e-06	2.27e-07	6.10072	6.8168	0.919876
8.44e-06	1.97e-07	5.96534	6.81325	2.06505
9.97e-06	2.46e-07	-6.34928	6.81217	-0.829963	FAM129B	family with sequence similarity 129 member B
9.06e-06	2.19e-07	6.06572	6.81082	0.935258	SETD2	SET domain containing 2
8.47e-06	1.98e-07	5.96413	6.80891	1.0128	GDE1	glycerophosphodiester phosphodiesterase 1
8.47e-06	1.98e-07	5.96378	6.80766	1.31001	SERINC3	serine incorporator 3
8.48e-06	1.99e-07	5.96336	6.80614	1.25226	SDHB	succinate dehydrogenase complex iron sulfur subunit B
8.66e-06	2.04e-07	6.00631	6.80316	1.16223	ADAMTS2	ADAM metallopeptidase with thrombospondin type 1 motif 2
8.52e-06	2e-07	5.96141	6.79914	0.980223	UBE3A	ubiquitin protein ligase E3A
8.57e-06	2.02e-07	5.9588	6.78972	1.01269	KAT6A	lysine acetyltransferase 6A
8.9e-06	2.11e-07	-6.03465	6.7889	-1.5762
8.66e-06	2.04e-07	5.95567	6.77847	1.56181	SUMO2///LOC105371814///SUMO2	small ubiquitin-like modifier 2///uncharacterized LOC105371814///small ubiquitin-like modifier 2
8.71e-06	2.06e-07	5.95376	6.77161	1.06081	LOC100129550	uncharacterized LOC100129550
8.99e-06	2.15e-07	6.02932	6.77043	1.27889	ZBTB26	zinc finger and BTB domain containing 26
1.27e-05	3.34e-07	-6.99503	6.76827	-1.45225
8.91e-06	2.12e-07	-5.99604	6.76699	-1.1071
8.89e-06	2.11e-07	-5.98017	6.76437	-1.80207	VSIG1	V-set and immunoglobulin domain containing 1
8.77e-06	2.07e-07	5.95151	6.76352	0.942836	ETF1	eukaryotic translation termination factor 1
9.01e-06	2.16e-07	6.00912	6.75754	1.27193	NME7	NME/NM23 family member 7
8.87e-06	2.1e-07	-5.94834	6.75211	-0.677977
9.12e-06	2.21e-07	-6.02242	6.74654	-1.13848
8.91e-06	2.12e-07	5.946	6.74373	2.0859	ABRACL	ABRA C-terminal like
1.1e-05	2.82e-07	-6.48321	6.7425	-1.82136
1.06e-05	2.67e-07	-6.32315	6.73404	-0.853341
8.95e-06	2.14e-07	5.94299	6.73291	1.59832	CFLAR	CASP8 and FADD like apoptosis regulator
9.01e-06	2.16e-07	-5.95632	6.731	-1.2763	ISOC2	isochorismatase domain containing 2
1.04e-05	2.6e-07	-6.29343	6.73097	-1.34278
9.2e-06	2.23e-07	5.96499	6.72992	2.0607	PSMD14	proteasome 26S subunit, non-ATPase 14
9.24e-06	2.24e-07	-5.99923	6.723	-0.723464
9.02e-06	2.16e-07	5.93995	6.72196	1.80537	MRPL58	mitochondrial ribosomal protein L58
9.75e-06	2.39e-07	-6.10902	6.71967	-0.700688	RRH	retinal pigment epithelium-derived rhodopsin homolog
9.04e-06	2.18e-07	5.93859	6.71707	0.879788	PSMD4///PSMD4	proteasome 26S subunit, non-ATPase 4///proteasome 26S subunit, non-ATPase 4
9.05e-06	2.18e-07	-5.93784	6.71437	-0.952389	CRBN///CRBN	cereblon///cereblon
1.04e-05	2.61e-07	6.0146	6.70821	2.87431	SERPINE1	serpin family E member 1
9.11e-06	2.2e-07	5.93556	6.7062	0.944275	PPP2R2D	protein phosphatase 2 regulatory subunit Bdelta
9.92e-06	2.45e-07	6.07791	6.70162	0.795042	UBE2W	ubiquitin conjugating enzyme E2 W (putative)
9.97e-06	2.47e-07	-6.12428	6.69827	-1.12822
9.97e-06	2.47e-07	5.99032	6.69659	1.53959	ECSCR	endothelial cell surface expressed chemotaxis and apoptosis regulator
9.28e-06	2.25e-07	5.94494	6.69039	1.48646	VAPB	VAMP associated protein B and C
9.42e-06	2.29e-07	5.95693	6.68202	1.31255	EXOSC9	exosome component 9
9.66e-06	2.36e-07	6.00291	6.67899	1.38994
9.97e-06	2.47e-07	6.03063	6.67214	2.15275
9.64e-06	2.35e-07	5.96712	6.66529	0.841973	ZNF20	zinc finger protein 20
1.31e-05	3.46e-07	-6.71793	6.66242	-1.05604	B3GNT6	UDP-GlcNAc:betaGal beta-1,3-N-acetylglucosaminyltransferase 6
9.98e-06	2.48e-07	-6.05103	6.66059	-1.28286	APH1A	aph-1 homolog A, gamma-secretase subunit
9.52e-06	2.32e-07	5.92122	6.65466	1.86292	GBP1	guanylate binding protein 1
9.97e-06	2.47e-07	5.99025	6.65354	0.854124
9.53e-06	2.32e-07	5.9208	6.65315	1.05743	PHAX	phosphorylated adaptor for RNA export
9.98e-06	2.48e-07	5.93485	6.64475	1.95324	OLFML2B	olfactomedin like 2B
9.97e-06	2.47e-07	6.00989	6.64445	1.10706	HERPUD1	homocysteine inducible ER protein with ubiquitin like domain 1
1.05e-05	2.65e-07	6.01017	6.64397	1.25181
9.64e-06	2.35e-07	5.91701	6.63954	1.13802	RPL36AL///RPL36AL	ribosomal protein L36a like///ribosomal protein L36a like
1.07e-05	2.7e-07	-6.15243	6.63787	-1.30302
9.65e-06	2.36e-07	-5.91651	6.63775	-0.987125	FOXD2-AS1	FOXD2 antisense RNA 1 (head to head)
1.07e-05	2.7e-07	-6.15237	6.63767	-1.11667	EXOC6B	exocyst complex component 6B
9.75e-06	2.39e-07	-5.92878	6.63275	-1.16558	STRN3	striatin 3
9.69e-06	2.37e-07	5.91501	6.63238	1.15381	TAF3	TATA-box binding protein associated factor 3
9.97e-06	2.47e-07	-5.93578	6.62659	-1.33779	CRIP2	cysteine rich protein 2
9.91e-06	2.44e-07	5.93942	6.62002	1.33609	IRS1	insulin receptor substrate 1
9.84e-06	2.42e-07	5.91008	6.61467	1.0433	FAM222B	family with sequence similarity 222 member B
9.88e-06	2.43e-07	5.90843	6.60876	1.5584	C1QB	complement C1q B chain
9.88e-06	2.43e-07	5.90841	6.60868	1.5659
9.89e-06	2.43e-07	-5.90795	6.607	-1.02489
1.05e-05	2.62e-07	5.99362	6.60663	1.23235
1.07e-05	2.71e-07	5.96389	6.60549	2.22685	FCGR1A	Fc fragment of IgG receptor Ia
9.91e-06	2.44e-07	5.907	6.60361	1.04109	DNAJB12	DnaJ heat shock protein family (Hsp40) member B12
1.08e-05	2.74e-07	6.04487	6.59142	1.66973	PIR	pirin
9.98e-06	2.48e-07	5.9025	6.58746	1.02232	LOC100506990///LINC00965///LOC283911	uncharacterized LOC100506990///long intergenic non-protein coding RNA 965///uncharacterized LOC283911
1.04e-05	2.59e-07	5.92367	6.58375	1.41573	AGPAT3	1-acylglycerol-3-phosphate O-acyltransferase 3
1e-05	2.5e-07	5.90103	6.58219	0.878882
1.34e-05	3.54e-07	-6.57029	6.5819	-1.09383
1.04e-05	2.6e-07	5.95698	6.57563	1.01906	UTS2R	urotensin 2 receptor
1.02e-05	2.53e-07	5.89696	6.56757	0.894198	ESCO1	establishment of sister chromatid cohesion N-acetyltransferase 1
1.05e-05	2.62e-07	-5.95465	6.56752	-1.67346
1.14e-05	2.92e-07	6.04958	6.55782	1.0888
1.13e-05	2.9e-07	-6.10257	6.55394	-1.2772
1.05e-05	2.62e-07	5.92003	6.55137	1.1426	SSX2///SSX2B///SSX2	SSX family member 2///SSX family member 2B///SSX family member 2
1.21e-05	3.14e-07	-6.23295	6.54717	-1.29467
1.07e-05	2.71e-07	-5.96431	6.54545	-0.685849
1.06e-05	2.66e-07	-5.93277	6.54458	-1.10956
1.05e-05	2.64e-07	-5.91804	6.54434	-1.61552	CYP51A1	cytochrome P450 family 51 subfamily A member 1
1.05e-05	2.64e-07	-5.91781	6.54351	-1.21492	QSOX1	quiescin sulfhydryl oxidase 1
1.13e-05	2.9e-07	-6.07641	6.54164	-0.73135
1.05e-05	2.64e-07	5.88562	6.52688	0.928264	SMIM13	small integral membrane protein 13
1.1e-05	2.82e-07	-5.99251	6.525	-0.968597
1.05e-05	2.66e-07	5.88407	6.52131	1.55261	LSP1	lymphocyte-specific protein 1
1.06e-05	2.67e-07	5.88332	6.51862	1.11153	BLMH///BLMH	bleomycin hydrolase///bleomycin hydrolase
1.14e-05	2.93e-07	6.00277	6.51521	0.849706
1.08e-05	2.75e-07	5.90625	6.50263	1.24439	ABHD2	abhydrolase domain containing 2
1.07e-05	2.71e-07	5.8787	6.50207	1.26688
1.09e-05	2.78e-07	-5.92039	6.50111	-1.14345
1.2e-05	3.11e-07	-6.10893	6.49868	-0.920843	METTL7A	methyltransferase like 7A
1.15e-05	2.97e-07	-6.02085	6.49454	-0.993568	MAS1	MAS1 proto-oncogene, G protein-coupled receptor
1.08e-05	2.75e-07	5.87518	6.48941	1.48213	BAG3	BCL2 associated athanogene 3
1.11e-05	2.83e-07	-5.91565	6.48447	-1.1416
1.16e-05	3.01e-07	5.93441	6.48126	1.76563	WFDC1	WAP four-disulfide core domain 1
1.1e-05	2.8e-07	-5.88561	6.47889	-1.18038	MAL2	mal, T-cell differentiation protein 2 (gene/pseudogene)
1.13e-05	2.91e-07	-5.94439	6.47658	-1.39298	CALR	calreticulin
1.25e-05	3.25e-07	6.01794	6.47416	1.04809	THRA1/BTR	uncharacterized LOC105371807
1.1e-05	2.8e-07	5.86971	6.46981	2.32336	SOD2	superoxide dismutase 2, mitochondrial
1.22e-05	3.18e-07	-6.07439	6.46276	-1.15152	AUNIP	aurora kinase A and ninein interacting protein
1.11e-05	2.85e-07	5.88097	6.46238	0.833709	PAX1	paired box 1
1.73e-05	4.86e-07	-7.04982	6.45634	-1.28271
1.16e-05	3e-07	5.95482	6.45562	1.04992
1.25e-05	3.26e-07	-6.09436	6.45204	-1.45005
1.16e-05	3e-07	-5.91723	6.43714	-0.818002	ABR	active BCR-related
1.17e-05	3.02e-07	-5.91524	6.43019	-1.22735
1.14e-05	2.93e-07	5.85754	6.4262	1.18173	PITPNA	phosphatidylinositol transfer protein alpha
1.22e-05	3.16e-07	-5.95952	6.41287	-1.04489	LOC284912	uncharacterized LOC284912
1.15e-05	2.98e-07	5.85319	6.41061	2.04822	GADD45B	growth arrest and DNA damage inducible beta
1.33e-05	3.51e-07	-6.10039	6.40764	-0.887271
1.16e-05	3.01e-07	-5.85021	6.39993	-0.965894
1.22e-05	3.16e-07	-5.92082	6.39514	-1.00497	LOC101929084	uncharacterized LOC101929084
1.19e-05	3.08e-07	5.87514	6.39266	1.02991
1.21e-05	3.15e-07	-5.9032	6.38826	-1.45973	HSPA8	heat shock protein family A (Hsp70) member 8
1.23e-05	3.21e-07	5.916	6.3785	1.01413
1.5e-05	4.11e-07	-6.35103	6.37242	-1.32952	NADSYN1	NAD synthetase 1
1.3e-05	3.43e-07	5.93636	6.37203	1.2377
1.36e-05	3.62e-07	6.03518	6.36892	1.24486
1.34e-05	3.55e-07	-6.01579	6.34342	-0.938151	LOC103344931	uncharacterized LOC103344931
1.31e-05	3.44e-07	5.87837	6.34208	1.25237	CMKLR1///CMKLR1	chemerin chemokine-like receptor 1///chemerin chemokine-like receptor 1
1.25e-05	3.27e-07	5.82727	6.31774	0.875999	TSC2	tuberous sclerosis 2
1.3e-05	3.43e-07	5.86224	6.31653	1.3268	PYGL	phosphorylase, glycogen, liver
1.47e-05	4e-07	5.93361	6.31061	2.76267	COL16A1	collagen type XVI alpha 1 chain
1.51e-05	4.12e-07	5.99637	6.30971	1.90579
1.26e-05	3.31e-07	5.82447	6.30774	1.0494	PTPN2	protein tyrosine phosphatase, non-receptor type 2
1.41e-05	3.8e-07	-6.04718	6.30113	-1.19451	SLC39A7	solute carrier family 39 member 7
1.28e-05	3.34e-07	5.82152	6.29718	2.04081	GLIPR1	GLI pathogenesis related 1
1.29e-05	3.39e-07	5.8331	6.29204	2.32727	SYNPO2	synaptopodin 2
1.29e-05	3.39e-07	5.81756	6.283	1.55013	CLEC2B	C-type lectin domain family 2 member B
1.31e-05	3.45e-07	5.84395	6.28249	0.871592	OR5V1	olfactory receptor family 5 subfamily V member 1
1.53e-05	4.21e-07	5.89776	6.28207	2.45436
1.33e-05	3.52e-07	5.83821	6.28204	1.11064	MPHOSPH8	M-phase phosphoprotein 8
1.3e-05	3.41e-07	-5.81653	6.27933	-0.775671	ODF3L2	outer dense fiber of sperm tails 3 like 2
1.31e-05	3.44e-07	5.81384	6.26968	1.67497	DYSF	dysferlin
1.33e-05	3.51e-07	5.82368	6.25855	1.20952	C19orf24///C19orf24	chromosome 19 open reading frame 24///chromosome 19 open reading frame 24
1.44e-05	3.91e-07	5.87924	6.25843	1.92236	EDNRA	endothelin receptor type A
1.51e-05	4.15e-07	-6.07843	6.25815	-1.17117
1.32e-05	3.48e-07	5.81055	6.25791	0.900577	DDX51	DEAD-box helicase 51
1.43e-05	3.88e-07	-5.98925	6.25668	-0.975825
1.42e-05	3.82e-07	5.92547	6.25528	0.99596	IL15RA	interleukin 15 receptor subunit alpha
1.34e-05	3.56e-07	-5.83544	6.25244	-0.810774
1.42e-05	3.84e-07	5.88407	6.25221	1.51811	CAPN2	calpain 2
1.36e-05	3.61e-07	5.83148	6.23848	1.41896	PSMB9	proteasome subunit beta 9
1.4e-05	3.74e-07	5.87305	6.23022	0.991828
1.42e-05	3.82e-07	5.90545	6.22931	0.766273
1.5e-05	4.11e-07	5.90456	6.22668	1.23931	CAMSAP2	calmodulin regulated spectrin associated protein family member 2
1.39e-05	3.71e-07	5.8084	6.22443	2.88027
1.39e-05	3.7e-07	-5.84072	6.2217	-0.684499
1.53e-05	4.21e-07	5.98951	6.22158	0.642179	DPF3	double PHD fingers 3
1.37e-05	3.65e-07	5.81229	6.21807	1.75991	IGFBP6///C12orf57	insulin like growth factor binding protein 6///chromosome 12 open reading frame 57
1.4e-05	3.76e-07	-5.85378	6.21633	-0.835663	KCNJ3	potassium voltage-gated channel subfamily J member 3
1.36e-05	3.63e-07	5.79888	6.21618	1.61692	CD44	CD44 molecule (Indian blood group)
1.4e-05	3.77e-07	5.80371	6.20781	2.1269	SORL1	sortilin related receptor 1
1.38e-05	3.67e-07	5.79622	6.20667	1.35012	RBMS1	RNA binding motif single stranded interacting protein 1
1.38e-05	3.68e-07	5.79533	6.20346	1.51538	DNAJC15	DnaJ heat shock protein family (Hsp40) member C15
1.4e-05	3.75e-07	-5.82121	6.20223	-0.811372	TFAP4///TFAP4	transcription factor AP-4///transcription factor AP-4
1.51e-05	4.13e-07	5.90331	6.20057	0.851082	VCPIP1	valosin containing protein interacting protein 1
1.39e-05	3.72e-07	5.7923	6.19264	0.938704	KIAA0355	KIAA0355
1.4e-05	3.74e-07	5.79083	6.18737	1.17119	AKIP1	A-kinase interacting protein 1
1.41e-05	3.78e-07	-5.80281	6.1844	-0.917524	ATP7A	ATPase copper transporting alpha
1.4e-05	3.76e-07	5.78957	6.18288	0.764099	WDR45	WD repeat domain 45
1.49e-05	4.07e-07	5.90747	6.17722	1.00948
1.53e-05	4.22e-07	-5.96423	6.1749	-0.709712
1.41e-05	3.79e-07	5.78707	6.17396	1.51569	LINC-PINT	long intergenic non-protein coding RNA, p53 induced transcript
1.85e-05	5.27e-07	-6.36549	6.17018	-1.14874
1.54e-05	4.24e-07	-5.96275	6.17007	-5.63584
1.45e-05	3.92e-07	5.82458	6.16516	0.83204	MRPS31P5///THSD1	mitochondrial ribosomal protein S31 pseudogene 5///thrombospondin type 1 domain containing 1
1.44e-05	3.89e-07	-5.81044	6.16427	-0.972719	GALNT10	polypeptide N-acetylgalactosaminyltransferase 10
1.53e-05	4.2e-07	-5.91972	6.15732	-1.00661	SGK3	serum/glucocorticoid regulated kinase family member 3
1.43e-05	3.86e-07	-5.78223	6.15664	-0.908148	C1orf56	chromosome 1 open reading frame 56
1.45e-05	3.93e-07	-5.79218	6.14666	-1.09412	CCDC186	coiled-coil domain containing 186
1.45e-05	3.93e-07	5.77715	6.1385	1.48036	TYROBP	TYRO protein tyrosine kinase binding protein
1.45e-05	3.94e-07	5.77684	6.13739	0.849551	HLA-G	major histocompatibility complex, class I, G
1.53e-05	4.21e-07	5.83972	6.13419	1.29101	DEF8	differentially expressed in FDCP 8 homolog
2.16e-05	6.38e-07	6.63019	6.12965	1.82674	SLC38A1	solute carrier family 38 member 1
1.47e-05	4.01e-07	5.7719	6.11972	1.37151	TCEAL1	transcription elongation factor A like 1
1.47e-05	4.01e-07	5.77186	6.11957	0.892487	ABCF1	ATP binding cassette subfamily F member 1
1.61e-05	4.47e-07	-5.94692	6.11837	-1.03611	SHARPIN	SHANK associated RH domain interactor
1.79e-05	5.06e-07	5.84403	6.10367	1.82012	CCDC88A	coiled-coil domain containing 88A
1.56e-05	4.3e-07	-5.83361	6.09425	-1.01304
1.51e-05	4.12e-07	5.76443	6.09307	1.46904	TRIM24	tripartite motif containing 24
1.51e-05	4.12e-07	5.7643	6.09257	0.971433	ATP5C1	ATP synthase, H+ transporting, mitochondrial F1 complex, gamma polypeptide 1
1.68e-05	4.73e-07	-5.95454	6.09088	-0.800477
1.53e-05	4.22e-07	-5.75821	6.07082	-0.794075	SIX3	SIX homeobox 3
1.84e-05	5.23e-07	-6.10302	6.06312	-1.04277	TMEM63B	transmembrane protein 63B
1.55e-05	4.29e-07	5.7682	6.06158	1.4092	TCEAL1	transcription elongation factor A like 1
1.59e-05	4.39e-07	5.79307	6.05491	1.75721	TATDN1	TatD DNase domain containing 1
1.82e-05	5.17e-07	5.88061	6.04631	1.3486	TIGD1	tigger transposable element derived 1
1.6e-05	4.43e-07	5.79046	6.04578	0.896748	CLPX	caseinolytic mitochondrial matrix peptidase chaperone subunit
1.6e-05	4.44e-07	5.78982	6.04353	1.24713	TAMM41	TAM41 mitochondrial translocator assembly and maintenance homolog
1.65e-05	4.6e-07	5.78009	6.02923	1.29222	SLC25A3	solute carrier family 25 member 3
1.59e-05	4.41e-07	5.74579	6.0265	1.24424	TNIP1	TNFAIP3 interacting protein 1
1.65e-05	4.61e-07	-5.81385	6.02616	-1.00551	KRT72	keratin 72
1.59e-05	4.41e-07	-5.74563	6.02591	-0.84279	PTK2B	protein tyrosine kinase 2 beta
1.6e-05	4.42e-07	5.74519	6.02436	1.1473	AKTIP///AKTIP	AKT interacting protein///AKT interacting protein
1.73e-05	4.88e-07	-5.89763	6.02153	-1.72535
1.65e-05	4.6e-07	5.79684	6.01856	0.726076
1.82e-05	5.15e-07	5.90467	6.01527	0.699212
1.61e-05	4.48e-07	5.74139	6.01079	0.908882	ANKRD49	ankyrin repeat domain 49
1.72e-05	4.83e-07	5.80055	5.99938	1.59905	TRPA1	transient receptor potential cation channel subfamily A member 1
1.63e-05	4.54e-07	5.73799	5.99866	1.31366	SNRK	SNF related kinase
1.63e-05	4.54e-07	5.73795	5.99851	1.66801	CD163	CD163 molecule
1.83e-05	5.19e-07	-5.95229	5.9977	-5.69471
1.64e-05	4.56e-07	5.73698	5.99507	1.49853	GYPC	glycophorin C (Gerbich blood group)
1.9e-05	5.44e-07	-5.99324	5.99239	-0.705374
2.1e-05	6.19e-07	-6.25566	5.99103	-0.79136	LRRC3	leucine rich repeat containing 3
1.65e-05	4.59e-07	5.73522	5.98877	1.13021	MCM5	minichromosome maintenance complex component 5
1.65e-05	4.62e-07	-5.74755	5.98836	-0.750665	FAM41AY2///FAM41AY1	family with sequence similarity 41 member A, Y-linked 2///family with sequence similarity 41 member A, Y-linked 1
1.65e-05	4.6e-07	5.73434	5.98564	1.12441	RRAGC	Ras related GTP binding C
1.65e-05	4.6e-07	5.73414	5.98493	1.1021	AKR1B1	aldo-keto reductase family 1 member B
2.01e-05	5.84e-07	5.91571	5.98019	1.13537	CASZ1	castor zinc finger 1
2.25e-05	6.76e-07	-6.39029	5.97646	-0.871929
1.67e-05	4.69e-07	-5.74385	5.97525	-0.745537	SARM1	sterile alpha and TIR motif containing 1
1.67e-05	4.68e-07	5.72939	5.96799	0.862699	NCKAP1L	NCK associated protein 1 like
2.02e-05	5.9e-07	5.88749	5.96088	2.30762	UBE2Q2	ubiquitin conjugating enzyme E2 Q2
1.68e-05	4.73e-07	5.72667	5.9583	1.85626	LAPTM5	lysosomal protein transmembrane 5
1.82e-05	5.15e-07	-5.8598	5.95779	-0.946073
2.5e-05	7.71e-07	-6.6382	5.95226	-1.31022
1.9e-05	5.44e-07	-5.93783	5.9515	-0.898394	ATP5J	ATP synthase, H+ transporting, mitochondrial Fo complex subunit F6
1.71e-05	4.81e-07	5.72213	5.94208	1.4782	SPARC	secreted protein acidic and cysteine rich
1.74e-05	4.9e-07	-5.7468	5.94007	-1.89337	CYP4F12	cytochrome P450 family 4 subfamily F member 12
1.71e-05	4.82e-07	5.72147	5.93974	1.82762
1.89e-05	5.4e-07	-5.8903	5.93349	-0.822766	FATE1	fetal and adult testis expressed 1
1.93e-05	5.53e-07	5.8388	5.92499	1.07649	HCRTR2	hypocretin receptor 2
2.12e-05	6.25e-07	6.11913	5.92281	1.24566	EIF4B	eukaryotic translation initiation factor 4B
1.94e-05	5.59e-07	5.79558	5.91867	1.25032	UBE2G1	ubiquitin conjugating enzyme E2 G1
1.78e-05	5.02e-07	5.73996	5.91603	1.19432	MSANTD3	Myb/SANT DNA binding domain containing 3
1.9e-05	5.44e-07	-5.86515	5.91446	-0.749461	RNPS1	RNA binding protein with serine rich domain 1
1.83e-05	5.19e-07	5.74659	5.91231	1.22476	INTS8	integrator complex subunit 8
1.94e-05	5.58e-07	5.85775	5.90699	0.725433
2.72e-05	8.65e-07	-6.78745	5.89874	-1.38356	RASSF6	Ras association domain family member 6
2.26e-05	6.78e-07	5.84556	5.88078	1.75424	RIN3	Ras and Rab interactor 3
2.39e-05	7.31e-07	-6.30157	5.8776	-0.916328
2.34e-05	7.09e-07	6.20709	5.87416	1.95217	RPS23	ribosomal protein S23
1.84e-05	5.22e-07	5.71428	5.87053	1.15215	LRPPRC	leucine rich pentatricopeptide repeat containing
2.61e-05	8.17e-07	-6.52895	5.86698	-1.26804	USP22	ubiquitin specific peptidase 22
1.85e-05	5.25e-07	5.71277	5.86519	1.03592	LARS2	leucyl-tRNA synthetase 2, mitochondrial
2.3e-05	6.92e-07	-6.16879	5.86029	-1.49057
2.06e-05	6.05e-07	5.85644	5.85825	1.17282	GRAPL	GRB2 related adaptor protein like
3.12e-05	1.04e-06	-7.96597	5.85467	-1.94021
1.91e-05	5.47e-07	-5.7479	5.84882	-0.771793	CXorf40B///CXorf40A	chromosome X open reading frame 40B///chromosome X open reading frame 40A
1.99e-05	5.77e-07	5.75009	5.84734	1.89357	ATP1B3	ATPase Na+/K+ transporting subunit beta 3
1.98e-05	5.74e-07	5.80739	5.84106	0.865823	CECR2	CECR2, histone acetyl-lysine reader
2.17e-05	6.45e-07	-6.00071	5.84068	-0.682766
2.08e-05	6.09e-07	5.83157	5.84013	0.926509
2.08e-05	6.1e-07	-5.90263	5.839	-1.14939
1.88e-05	5.35e-07	5.69305	5.83848	1.10407	TAF9///RAD17	TATA-box binding protein associated factor 9///RAD17 checkpoint clamp loader component
1.88e-05	5.36e-07	5.69254	5.83665	2.05904	ANXA1	annexin A1
2.07e-05	6.06e-07	5.81181	5.83545	1.44546
1.95e-05	5.6e-07	-5.75836	5.83518	-2.17193	UNC5B-AS1	UNC5B antisense RNA 1
2.05e-05	6e-07	-5.85882	5.83075	-1.71732
1.89e-05	5.4e-07	-5.6905	5.82937	-0.740847
1.9e-05	5.45e-07	-5.70247	5.82873	-1.01818
2.1e-05	6.19e-07	-5.87324	5.81249	-1.9833	MACC1	metastasis associated in colon cancer 1
2.05e-05	5.97e-07	-5.8161	5.81246	-1.45546	CEBPD	CCAAT/enhancer binding protein delta
1.94e-05	5.59e-07	5.71005	5.81088	1.59728	HBEGF	heparin binding EGF like growth factor
1.94e-05	5.56e-07	5.69698	5.8093	1.57135	MANEAL	mannosidase endo-alpha like
1.96e-05	5.68e-07	5.72145	5.80473	1.03267
2.18e-05	6.47e-07	5.81375	5.80324	0.825812	WDR48	WD repeat domain 48
1.97e-05	5.7e-07	5.7204	5.80107	1.16882	DTNBP1	dystrobrevin binding protein 1
2.05e-05	6e-07	-5.79443	5.79756	-0.719935
1.94e-05	5.59e-07	-5.68079	5.7948	-0.950631
1.96e-05	5.66e-07	5.69186	5.79121	1.04639	TBC1D22A	TBC1 domain family member 22A
1.95e-05	5.62e-07	5.67965	5.79075	0.829087	TSPAN33	tetraspanin 33
1.95e-05	5.64e-07	5.67864	5.78716	0.809512	BCAS2	breast carcinoma amplified sequence 2
1.96e-05	5.67e-07	5.67698	5.78125	0.781856	DMAP1	DNA methyltransferase 1 associated protein 1
2.01e-05	5.86e-07	5.68236	5.77822	1.92323	CREM	cAMP responsive element modulator
1.99e-05	5.76e-07	5.68699	5.77396	0.796559	SDHAF2///EEF2	succinate dehydrogenase complex assembly factor 2///eukaryotic translation elongation factor 2
2.92e-05	9.56e-07	-6.63999	5.7729	-2.23521
2.7e-05	8.57e-07	-6.3642	5.76642	-1.2813
1.99e-05	5.76e-07	5.67271	5.76606	0.99706	ZNF302	zinc finger protein 302
2.03e-05	5.91e-07	-5.71022	5.76555	-1.04217
1.99e-05	5.78e-07	5.67187	5.76305	0.837005	AAK1	AP2 associated kinase 1
2.06e-05	6.02e-07	5.6895	5.759	2.15057	ATF3	activating transcription factor 3
2.21e-05	6.58e-07	-5.83095	5.75643	-1.00089
3.03e-05	1e-06	-6.72251	5.75517	-1.30045
2.79e-05	8.96e-07	-6.41547	5.74864	-1.56353
2.1e-05	6.19e-07	5.71302	5.74765	1.20949	RIMBP3	RIMS binding protein 3
2.02e-05	5.9e-07	5.66629	5.74323	0.801662	HSPBAP1	HSPB1 associated protein 1
2.02e-05	5.9e-07	5.66611	5.74257	0.762606	EIF3D	eukaryotic translation initiation factor 3 subunit D
2.06e-05	6.02e-07	-5.67476	5.73075	-1.0814
2.46e-05	7.56e-07	5.8626	5.71611	1.20435
2.16e-05	6.41e-07	5.70352	5.71484	1.28514	SLC11A2	solute carrier family 11 member 2
2.08e-05	6.1e-07	5.65716	5.71073	1.10794	RRAGA	Ras related GTP binding A
2.09e-05	6.14e-07	5.65514	5.70356	1.06046
2.12e-05	6.25e-07	5.67908	5.70211	1.03669
2.09e-05	6.16e-07	5.65446	5.70114	1.08456
2.19e-05	6.5e-07	-5.73354	5.69926	-1.27791	GALNT3	polypeptide N-acetylgalactosaminyltransferase 3
2.13e-05	6.3e-07	5.67703	5.69494	0.781112	SNX19	sorting nexin 19
2.79e-05	8.94e-07	-6.227	5.68764	-0.987363	SEMA5A	semaphorin 5A
2.22e-05	6.65e-07	-5.74523	5.68664	-1.21326	PDE4C	phosphodiesterase 4C
2.14e-05	6.32e-07	5.6475	5.67639	1.0844	TSN	translin
2.2e-05	6.57e-07	5.69649	5.67085	1.11004
2.41e-05	7.35e-07	-5.87114	5.66892	-0.833662	CHD9	chromodomain helicase DNA binding protein 9
2.15e-05	6.38e-07	5.64482	5.66686	0.938842	TAOK1	TAO kinase 1
2.39e-05	7.31e-07	5.82285	5.66599	0.908867
2.2e-05	6.56e-07	5.6808	5.66301	1.58176	LOC101928446	uncharacterized LOC101928446
2.23e-05	6.69e-07	-5.70805	5.66231	-5.42721
2.17e-05	6.42e-07	-5.64287	5.65996	-0.694701
2.2e-05	6.53e-07	-5.65226	5.65127	-0.941206
2.21e-05	6.58e-07	5.63638	5.6369	0.818746	WDR26	WD repeat domain 26
2.22e-05	6.65e-07	5.6475	5.63447	1.7426
2.21e-05	6.61e-07	5.63516	5.63255	0.93201
2.71e-05	8.6e-07	5.79725	5.63232	1.25449	AUH	AU RNA binding methylglutaconyl-CoA hydratase
2.25e-05	6.74e-07	5.65816	5.62872	1.15133	LUC7L	LUC7 like
2.36e-05	7.15e-07	5.70633	5.62556	0.694864
2.25e-05	6.73e-07	5.64391	5.6218	1.03559	ARIH1	ariadne RBR E3 ubiquitin protein ligase 1
2.68e-05	8.47e-07	-5.91307	5.6203	-1.05217
2.48e-05	7.63e-07	-5.83403	5.61991	-5.61236
2.29e-05	6.91e-07	5.66649	5.61316	1.23957
2.66e-05	8.38e-07	5.75858	5.61202	2.40658	HMGN1///HMGN1	high mobility group nucleosome binding domain 1///high mobility group nucleosome binding domain 1
2.31e-05	6.96e-07	-5.66435	5.60572	-0.870873	AAGAB	alpha- and gamma-adaptin binding protein
2.33e-05	7.04e-07	5.67675	5.60256	1.00038
2.45e-05	7.53e-07	5.72825	5.59397	0.630657	TMEM206	transmembrane protein 206
2.29e-05	6.89e-07	5.62385	5.59239	0.862604	SRP14	signal recognition particle 14
2.29e-05	6.89e-07	-5.62355	5.59132	-0.992824	C19orf70///RPS17	chromosome 19 open reading frame 70///ribosomal protein S17
2.29e-05	6.9e-07	5.62325	5.59025	1.39454	PIGS	phosphatidylinositol glycan anchor biosynthesis class S
2.34e-05	7.09e-07	5.6593	5.58812	1.2779	NXT2	nuclear transport factor 2 like export factor 2
2.58e-05	8.02e-07	5.72932	5.58459	1.88729	GYG1	glycogenin 1
2.37e-05	7.21e-07	5.67037	5.58052	1.13239
2.31e-05	6.98e-07	5.62017	5.57932	0.853699	AMBRA1	autophagy and beclin 1 regulator 1
2.31e-05	6.99e-07	5.61985	5.57818	1.53601	COL6A2	collagen type VI alpha 2 chain
2.33e-05	7.05e-07	5.63135	5.57747	1.90125
2.61e-05	8.17e-07	5.74425	5.57543	1.85487	ARID4B	AT-rich interaction domain 4B
2.7e-05	8.55e-07	5.77505	5.57523	1.3896
2.36e-05	7.17e-07	5.64084	5.56803	1.60842	CCDC59	coiled-coil domain containing 59
2.33e-05	7.06e-07	5.61691	5.56774	1.2063
2.71e-05	8.62e-07	5.77267	5.5676	0.9331	PIK3IP1-AS1	PIK3IP1 antisense RNA 1 (head to head)
2.53e-05	7.84e-07	5.69778	5.56599	1.47931	C11orf1	chromosome 11 open reading frame 1
3.39e-05	1.15e-06	-6.46991	5.56144	-1.67207
3.19e-05	1.07e-06	-6.21827	5.5582	-0.927138
2.35e-05	7.13e-07	5.6142	5.55812	1.055	ZFP91	ZFP91 zinc finger protein
2.39e-05	7.25e-07	-5.63783	5.55745	-0.765028
2.47e-05	7.6e-07	5.67161	5.55675	1.12022	FAM63B	family with sequence similarity 63 member B
2.39e-05	7.28e-07	5.62239	5.54585	0.85359	PCBP1	poly(rC) binding protein 1
2.6e-05	8.11e-07	5.70655	5.54195	0.932756	TBKBP1	TBK1 binding protein 1
2.57e-05	7.98e-07	5.62615	5.54052	1.15513	ENTPD1	ectonucleoside triphosphate diphosphohydrolase 1
2.4e-05	7.33e-07	5.6203	5.53848	1.10587	CFAP97	cilia and flagella associated protein 97
2.39e-05	7.28e-07	5.60862	5.53831	1.01876	OLFM1	olfactomedin 1
2.73e-05	8.69e-07	5.77033	5.53652	1.19165
2.39e-05	7.29e-07	5.6081	5.53648	0.994228	NSA2	NSA2, ribosome biogenesis homolog
2.39e-05	7.29e-07	5.60806	5.53634	0.744384	ZNF18	zinc finger protein 18
2.56e-05	7.94e-07	5.65927	5.53627	1.97188	GZMB	granzyme B
2.45e-05	7.53e-07	5.64246	5.52954	1.23318	SKIV2L	Ski2 like RNA helicase
2.64e-05	8.28e-07	-5.74052	5.52151	-0.662102	BMP8A	bone morphogenetic protein 8a
2.7e-05	8.58e-07	-5.82328	5.51781	-5.59832
2.43e-05	7.44e-07	-5.60273	5.51741	-0.813769	GRIK2	glutamate ionotropic receptor kainate type subunit 2
2.43e-05	7.44e-07	5.60254	5.51675	1.08115	RAB9A	RAB9A, member RAS oncogene family
2.43e-05	7.44e-07	5.60239	5.51622	1.55119	HLA-DRB3	major histocompatibility complex, class II, DR beta 3
2.43e-05	7.45e-07	5.60217	5.51542	1.34872
2.47e-05	7.62e-07	-5.62415	5.50954	-1.29024	RPL7	ribosomal protein L7
2.44e-05	7.5e-07	5.6003	5.50878	2.22413	CXCL10	C-X-C motif chemokine ligand 10
2.64e-05	8.31e-07	5.69935	5.49733	1.29382	MINA	MYC induced nuclear antigen
2.59e-05	8.07e-07	5.60812	5.4969	1.81075	MCTS1	MCTS1, re-initiation and release factor
2.53e-05	7.84e-07	5.60196	5.49474	1.85801	NPM1	nucleophosmin
2.5e-05	7.69e-07	5.60705	5.49178	1.07947	LRRK1	leucine rich repeat kinase 1
3.06e-05	1.01e-06	-6.037	5.48878	-1.47083	FBXW5///LSM7	F-box and WD repeat domain containing 5///LSM7 homolog, U6 small nuclear RNA and mRNA degradation associated
2.69e-05	8.52e-07	5.71149	5.4829	0.808152	ADSS	adenylosuccinate synthase
2.5e-05	7.71e-07	-5.59295	5.48271	-1.23036
2.53e-05	7.83e-07	-5.61629	5.48202	-1.91756	KLF2	Kruppel like factor 2
2.5e-05	7.72e-07	-5.59229	5.4804	-1.02539	HOOK2	hook microtubule tethering protein 2
2.74e-05	8.72e-07	5.70456	5.48012	1.42831	EXPH5	exophilin 5
2.65e-05	8.34e-07	5.69846	5.47604	0.649921	CDH23	cadherin-related 23
2.64e-05	8.27e-07	5.64748	5.47412	1.27803	ITPKC	inositol-trisphosphate 3-kinase C
2.64e-05	8.3e-07	5.64659	5.47109	1.49357	KHDRBS3	KH RNA binding domain containing, signal transduction associated 3
2.79e-05	8.94e-07	5.67809	5.47008	1.30153	C1orf162	chromosome 1 open reading frame 162
2.59e-05	8.08e-07	-5.63788	5.46829	-1.08663
2.87e-05	9.3e-07	-5.82503	5.46783	-0.681772
2.54e-05	7.86e-07	5.58742	5.46312	1.06688	RNF130	ring finger protein 130
2.54e-05	7.87e-07	5.58727	5.4626	1.19951	H3F3A///DACH1	H3 histone, family 3A///dachshund family transcription factor 1
2.54e-05	7.87e-07	-5.58711	5.46201	-0.656288
3.01e-05	9.87e-07	5.77989	5.45659	0.781218
2.64e-05	8.3e-07	5.61507	5.45456	1.05125	SETX	senataxin
2.58e-05	8.04e-07	5.59492	5.44903	0.986174	LOC101928524	uncharacterized LOC101928524
2.57e-05	8e-07	5.58279	5.44671	1.08734	APMAP	adipocyte plasma membrane associated protein
2.68e-05	8.45e-07	5.62547	5.44539	0.989286	TP53BP1///PGK1	tumor protein p53 binding protein 1///phosphoglycerate kinase 1
2.9e-05	9.43e-07	5.66255	5.44407	1.32991	USP27X	ubiquitin specific peptidase 27, X-linked
2.58e-05	8.05e-07	5.58079	5.43962	1.41919	TMED5	transmembrane p24 trafficking protein 5
2.6e-05	8.13e-07	5.59183	5.43815	0.946289
3.71e-05	1.28e-06	-6.34575	5.42972	-0.921199	SP1	Sp1 transcription factor
2.72e-05	8.66e-07	-5.66897	5.42918	-1.12639	CDIPT	CDP-diacylglycerol--inositol 3-phosphatidyltransferase
2.69e-05	8.52e-07	5.60754	5.42842	1.06616	SERPINE2	serpin family E member 2
2.84e-05	9.16e-07	-5.75417	5.42835	-1.1442
2.64e-05	8.27e-07	5.58719	5.42181	2.14628	RPL13A	ribosomal protein L13a
2.62e-05	8.21e-07	5.57565	5.42141	1.25282	NDUFB1	NADH:ubiquinone oxidoreductase subunit B1
2.88e-05	9.34e-07	-5.74816	5.40899	-1.17981
2.66e-05	8.38e-07	5.56988	5.40097	1.10805	HARS	histidyl-tRNA synthetase
2.67e-05	8.42e-07	5.56865	5.39661	0.869232
2.87e-05	9.28e-07	5.66697	5.38911	0.717016
2.69e-05	8.49e-07	5.56638	5.38856	1.21504	CENPBD1P1	CENPB DNA-binding domains containing 1 pseudogene 1
2.69e-05	8.49e-07	5.56623	5.38805	1.26738
2.77e-05	8.87e-07	5.62755	5.38631	0.912834
2.74e-05	8.73e-07	5.60072	5.38444	1.06683	ASAP1	ArfGAP with SH3 domain, ankyrin repeat and PH domain 1
2.7e-05	8.54e-07	-5.56451	5.38194	-0.736582	TRIM29	tripartite motif containing 29
2.74e-05	8.76e-07	-5.59992	5.38165	-1.27583	SLC16A5	solute carrier family 16 member 5
2.82e-05	9.09e-07	5.65481	5.38143	1.77262
3.17e-05	1.05e-06	5.78551	5.38137	0.827238
3.28e-05	1.11e-06	5.69714	5.38087	1.94229	PITPNA	phosphatidylinositol transfer protein alpha
2.7e-05	8.58e-07	-5.56338	5.37796	-1.38082	PPARG	peroxisome proliferator activated receptor gamma
2.79e-05	8.96e-07	-5.62471	5.3766	-5.40252
2.79e-05	8.94e-07	-5.60948	5.3703	-0.671329
2.96e-05	9.68e-07	5.69398	5.36874	1.15983
3.5e-05	1.2e-06	-6.06906	5.36643	-1.02154
2.75e-05	8.8e-07	5.55629	5.35284	0.990437	PSMF1	proteasome inhibitor subunit 1
3.01e-05	9.89e-07	5.64865	5.34875	1.27237	COL4A1	collagen type IV alpha 1 chain
2.82e-05	9.07e-07	-5.59012	5.34762	-1.06895
2.78e-05	8.9e-07	-5.55339	5.34256	-1.27557
2.78e-05	8.9e-07	5.55318	5.34185	1.10861	SH3BGRL	SH3 domain binding glutamate rich protein like
3.01e-05	9.89e-07	-5.70875	5.3418	-0.836958
2.83e-05	9.13e-07	5.58836	5.34151	0.68343	CAD	carbamoyl-phosphate synthetase 2, aspartate transcarbamylase, and dihydroorotase
3.06e-05	1.01e-06	5.66134	5.33719	1.44693	STIP1	stress induced phosphoprotein 1
2.79e-05	8.95e-07	-5.55176	5.33682	-1.04647
3.15e-05	1.05e-06	-5.78707	5.33487	-0.964553
2.8e-05	9e-07	5.55012	5.33101	0.770619	ATP6AP1///ATP6AP1	ATPase H+ transporting accessory protein 1///ATPase H+ transporting accessory protein 1
3.09e-05	1.02e-06	-5.72107	5.3217	-1.48313
2.84e-05	9.17e-07	5.55841	5.32054	1.12419
2.83e-05	9.14e-07	5.54605	5.31659	0.907774	RPL31P11///RPL31	ribosomal protein L31 pseudogene 11///ribosomal protein L31
3.07e-05	1.02e-06	-5.70087	5.31616	-0.926357	MEF2B///BORCS8///RFXANK///BORCS8-MEF2B	myocyte enhancer factor 2B///BLOC-1 related complex subunit 8///regulatory factor X associated ankyrin containing protein///BORCS8-MEF2B readthrough
2.83e-05	9.14e-07	5.54588	5.31601	1.05716
2.9e-05	9.45e-07	5.5785	5.30731	0.753951
2.92e-05	9.55e-07	5.5908	5.30593	1.29363	MRPL42	mitochondrial ribosomal protein L42
2.89e-05	9.39e-07	5.56591	5.30586	0.933779	GRK6	G protein-coupled receptor kinase 6
2.87e-05	9.28e-07	5.54164	5.301	1.50075	SKAP2	src kinase associated phosphoprotein 2
3.17e-05	1.06e-06	-5.73372	5.29988	-5.58015
2.88e-05	9.34e-07	5.53986	5.29472	0.886872
2.88e-05	9.36e-07	5.53946	5.29328	0.919902	INTS2	integrator complex subunit 2
2.91e-05	9.47e-07	5.54948	5.28915	0.853436
2.89e-05	9.4e-07	5.53809	5.28843	1.38326	PPIB	peptidylprolyl isomerase B
3.02e-05	9.93e-07	5.57969	5.28773	1.21974	MRM2	mitochondrial rRNA methyltransferase 2
3e-05	9.85e-07	-5.59772	5.28425	-1.02485
2.92e-05	9.54e-07	5.54757	5.28243	1.22482	PCM1	pericentriolar material 1
2.97e-05	9.73e-07	5.57041	5.27924	1.67494	PLK3	polo like kinase 3
2.92e-05	9.54e-07	5.53425	5.27485	1.50322	NREP	neuronal regeneration related protein
2.92e-05	9.55e-07	5.53397	5.27386	0.832499	ZNF581	zinc finger protein 581
2.92e-05	9.55e-07	5.53388	5.27357	1.30501	SDC2	syndecan 2
2.96e-05	9.67e-07	-5.53039	5.26122	-0.683022	SNX27	sorting nexin family member 27
2.96e-05	9.71e-07	5.52923	5.25713	0.806252	UBE2D2	ubiquitin conjugating enzyme E2 D2
3.17e-05	1.06e-06	-5.64803	5.25475	-0.680407	HTR2C	5-hydroxytryptamine receptor 2C
3e-05	9.84e-07	5.52569	5.24458	1.1187	RBM17	RNA binding motif protein 17
4.08e-05	1.44e-06	-6.1064	5.2386	-0.87814	GNRH1	gonadotropin releasing hormone 1
3.14e-05	1.04e-06	5.5653	5.23823	1.32427
3.03e-05	1e-06	5.52119	5.2287	1.06702	TBCA///TBCA	tubulin folding cofactor A///tubulin folding cofactor A
3.03e-05	1e-06	5.52098	5.22797	1.49329	PDLIM4	PDZ and LIM domain 4
3.19e-05	1.07e-06	5.60758	5.22233	0.98136	HADHA	hydroxyacyl-CoA dehydrogenase/3-ketoacyl-CoA thiolase/enoyl-CoA hydratase (trifunctional protein), alpha subunit
3.05e-05	1.01e-06	-5.51926	5.22187	-1.24865	DPY19L2P3	DPY19L2 pseudogene 3
3.05e-05	1.01e-06	-5.51917	5.22154	-0.948377	PAQR4	progestin and adipoQ receptor family member 4
3.14e-05	1.04e-06	5.56538	5.21837	0.96204
3.11e-05	1.03e-06	-5.53979	5.21465	-0.843945
4.29e-05	1.52e-06	-5.85582	5.21314	-2.11534	MED18	mediator complex subunit 18
3.18e-05	1.06e-06	5.57606	5.21021	1.01843	SSC4D	scavenger receptor cysteine rich family member with 4 domains
3.12e-05	1.04e-06	5.53829	5.20943	0.772345	ZDHHC23	zinc finger DHHC-type containing 23
3.11e-05	1.03e-06	5.51304	5.1999	0.898668	TTL	tubulin tyrosine ligase
3.12e-05	1.04e-06	5.51097	5.19257	0.988954	DNTTIP1	deoxynucleotidyltransferase terminal interacting protein 1
3.2e-05	1.07e-06	5.55781	5.19231	0.817159	LOC100128239	uncharacterized LOC100128239
3.17e-05	1.06e-06	5.50629	5.17606	1.0593	GPAT3	glycerol-3-phosphate acyltransferase 3
3.43e-05	1.17e-06	5.6184	5.1748	0.8524	LOC107987020	uncharacterized LOC107987020
3.19e-05	1.07e-06	-5.51622	5.17233	-1.75294	MOV10	Mov10 RISC complex RNA helicase
3.26e-05	1.1e-06	-5.55154	5.17076	-1.0602
3.19e-05	1.07e-06	5.51556	5.17003	1.09928	GABRR1	gamma-aminobutyric acid type A receptor rho1 subunit
3.18e-05	1.06e-06	5.50408	5.16826	0.950438	RPL23A	ribosomal protein L23a
3.19e-05	1.07e-06	5.50362	5.16661	0.960034	NACA	nascent polypeptide-associated complex alpha subunit
3.21e-05	1.08e-06	5.51401	5.16459	1.12665	CD34	CD34 molecule
3.48e-05	1.19e-06	5.57685	5.15946	1.4527	MMP2	matrix metallopeptidase 2
3.28e-05	1.11e-06	5.53414	5.15352	0.950124	ZNF354B	zinc finger protein 354B
3.22e-05	1.08e-06	5.49981	5.15317	1.62371	CHN1///CHN1	chimerin 1///chimerin 1
3.22e-05	1.08e-06	5.49939	5.1517	1.45931	DGCR6L///DGCR6	DiGeorge syndrome critical region gene 6-like///DiGeorge syndrome critical region gene 6
3.4e-05	1.16e-06	-5.58528	5.14728	-0.891216	ABCC8	ATP binding cassette subfamily C member 8
4.16e-05	1.47e-06	-5.94946	5.14294	-1.08867
3.26e-05	1.09e-06	5.4962	5.14041	0.814721	FEM1C	fem-1 homolog C
3.28e-05	1.1e-06	5.49382	5.13204	1.02905	LGALS8///LGALS8	galectin 8///galectin 8
3.29e-05	1.11e-06	-5.49254	5.12749	-0.957773	THSD4	thrombospondin type 1 domain containing 4
3.34e-05	1.13e-06	5.51451	5.1265	1.07581
3.31e-05	1.12e-06	5.49055	5.12048	1.09782	TMEM2	transmembrane protein 2
3.32e-05	1.12e-06	5.49001	5.11857	0.886663	ANKHD1	ankyrin repeat and KH domain containing 1
3.34e-05	1.13e-06	-5.50021	5.11616	-0.865387
3.41e-05	1.16e-06	-5.5355	5.11558	-0.728111
3.34e-05	1.13e-06	5.49992	5.11515	1.04917	ZNF84	zinc finger protein 84
3.34e-05	1.13e-06	-5.48808	5.11179	-1.02595	MPDU1	mannose-P-dolichol utilization defect 1
3.92e-05	1.37e-06	5.61073	5.10761	1.50603	B4GALT4	beta-1,4-galactosyltransferase 4
3.35e-05	1.13e-06	5.48662	5.10663	1.98332
3.35e-05	1.14e-06	5.48609	5.10476	1.40899	SNX2	sorting nexin 2
3.41e-05	1.16e-06	-5.50713	5.10079	-0.679712
3.86e-05	1.34e-06	-5.66031	5.10078	-0.816189	LOC105371184	uncharacterized LOC105371184
3.5e-05	1.2e-06	5.5421	5.0942	0.846029
3.86e-05	1.35e-06	-5.70882	5.09093	-5.59891
3.39e-05	1.15e-06	5.48204	5.09047	1.15376	KIAA0922	KIAA0922
3.44e-05	1.17e-06	5.49009	5.08068	1.27429
4.02e-05	1.41e-06	5.60219	5.08004	1.21371	ZNF629	zinc finger protein 629
3.45e-05	1.18e-06	-5.48946	5.07847	-1.07288	ATL3	atlastin GTPase 3
3.43e-05	1.17e-06	-5.47811	5.0766	-1.83717	SLC7A8///SLC7A8	solute carrier family 7 member 8///solute carrier family 7 member 8
3.75e-05	1.3e-06	5.50405	5.07584	1.99823	PILRA	paired immunoglobin like type 2 receptor alpha
3.46e-05	1.18e-06	5.48869	5.07577	1.26721	TGFBR1	transforming growth factor beta receptor 1
4.21e-05	1.49e-06	5.60696	5.06449	1.32313	OPTN	optineurin
3.72e-05	1.28e-06	5.59042	5.0641	1.0674	C10orf10	chromosome 10 open reading frame 10
3.54e-05	1.21e-06	-5.48085	5.0483	-0.821837
3.72e-05	1.28e-06	5.522	5.0456	1.05448	EGLN1	egl-9 family hypoxia inducible factor 1
3.53e-05	1.21e-06	5.46881	5.04382	1.14503	TMEM176B	transmembrane protein 176B
3.69e-05	1.27e-06	5.49446	5.03689	1.37521
3.66e-05	1.26e-06	5.47006	5.03186	0.785524	ZMYM2	zinc finger MYM-type containing 2
3.99e-05	1.4e-06	5.58465	5.03075	1.35333	ZNF33B///ZNF33A	zinc finger protein 33B///zinc finger protein 33A
4.2e-05	1.48e-06	5.58653	5.02951	1.30222	ATAD1	ATPase family, AAA domain containing 1
3.81e-05	1.33e-06	5.49758	5.02842	1.63529	FGL2	fibrinogen like 2
3.59e-05	1.23e-06	5.46392	5.02659	1.04703	HIST1H3C	histone cluster 1, H3c
3.59e-05	1.23e-06	5.46366	5.02566	1.36497
3.6e-05	1.23e-06	5.46305	5.02349	0.855308	RPL28///RPL24	ribosomal protein L28///ribosomal protein L24
4.1e-05	1.44e-06	-5.68668	5.02192	-1.67414	AP1S1	adaptor related protein complex 1 sigma 1 subunit
3.66e-05	1.26e-06	5.48341	5.0182	1.17747
3.63e-05	1.25e-06	5.46059	5.01485	0.821109	RPL34	ribosomal protein L34
3.68e-05	1.27e-06	-5.4814	5.01119	-0.983459
3.64e-05	1.25e-06	5.4594	5.01064	1.15758	ZNF706	zinc finger protein 706
6.12e-05	2.36e-06	-6.68198	5.01037	-1.93186
3.64e-05	1.25e-06	5.45925	5.01011	0.944413
3.64e-05	1.25e-06	5.45919	5.0099	1.68986	DECR1	2,4-dienoyl-CoA reductase 1, mitochondrial
3.66e-05	1.26e-06	5.4576	5.00432	1.09505	LRP11	LDL receptor related protein 11
4.91e-05	1.8e-06	-5.97035	5.00431	-1.27782	AP2A2	adaptor related protein complex 2 alpha 2 subunit
3.75e-05	1.3e-06	5.50295	5.00373	0.84876	FAM210A	family with sequence similarity 210 member A
3.75e-05	1.3e-06	5.46183	5.00305	0.921893	MANBA	mannosidase beta
3.82e-05	1.33e-06	5.52805	5.00131	0.921589	SMARCAL1	SWI/SNF related, matrix associated, actin dependent regulator of chromatin, subfamily a like 1
3.81e-05	1.33e-06	5.48336	4.99856	0.904875	S100PBP	S100P binding protein
3.81e-05	1.32e-06	-5.5136	4.997	-0.949008	SLC35D1	solute carrier family 35 member D1
3.84e-05	1.34e-06	5.49493	4.99655	0.922134	MBIP	MAP3K12 binding inhibitory protein 1
3.72e-05	1.28e-06	5.46495	4.99259	1.12247	STAT5A	signal transducer and activator of transcription 5A
4.27e-05	1.52e-06	-5.69772	4.98865	-1.08766	BRD4	bromodomain containing 4
3.75e-05	1.3e-06	5.46204	4.98243	0.968069
3.75e-05	1.3e-06	-5.44963	4.97621	-0.808666
3.76e-05	1.3e-06	5.44783	4.96991	0.881029	CREBL2	cAMP responsive element binding protein like 2
3.95e-05	1.38e-06	5.51678	4.96317	0.832703	ACOT13	acyl-CoA thioesterase 13
3.81e-05	1.32e-06	-5.45639	4.96263	-0.661339
3.93e-05	1.37e-06	-5.47347	4.94363	-1.14014
4.39e-05	1.57e-06	-5.66044	4.9402	-5.58095
3.86e-05	1.35e-06	5.43873	4.93785	1.4305	COX14	COX14, cytochrome c oxidase assembly factor
4.17e-05	1.47e-06	5.48311	4.93567	1.13136
4.02e-05	1.41e-06	-5.49457	4.93212	-1.67471	SDR16C5	short chain dehydrogenase/reductase family 16C, member 5
4.03e-05	1.42e-06	5.45094	4.92639	3.35281	CXCL8	C-X-C motif chemokine ligand 8
5.13e-05	1.89e-06	5.53345	4.92353	2.18806	PCBP3	poly(rC) binding protein 3
3.94e-05	1.38e-06	5.43305	4.91785	1.04893	KPNA4	karyopherin subunit alpha 4
4.33e-05	1.54e-06	5.55527	4.91439	0.675909	CDK15	cyclin dependent kinase 15
3.96e-05	1.39e-06	5.43111	4.91105	0.99035	AP1M1	adaptor related protein complex 1 mu 1 subunit
4.34e-05	1.55e-06	5.55384	4.90972	0.776005
3.97e-05	1.39e-06	5.43025	4.90801	0.891334	POLDIP2	DNA polymerase delta interacting protein 2
4.16e-05	1.47e-06	-5.49982	4.9058	-0.686	CYP1A2	cytochrome P450 family 1 subfamily A member 2
4.36e-05	1.56e-06	5.51552	4.90579	1.08728
4.03e-05	1.42e-06	5.45052	4.90381	1.18509	WDR74	WD repeat domain 74
4.01e-05	1.41e-06	5.42711	4.89698	1.14256	MOB3A///MOB3A	MOB kinase activator 3A///MOB kinase activator 3A
4.02e-05	1.41e-06	5.42591	4.89274	1.07223	RPAP3	RNA polymerase II associated protein 3
4.31e-05	1.54e-06	-5.53755	4.88948	-0.630906
4.2e-05	1.48e-06	-5.48061	4.8846	-0.805081
4.22e-05	1.49e-06	-5.47872	4.87816	-0.831255
4.08e-05	1.44e-06	5.42141	4.87692	1.10296	RUVBL2	RuvB like AAA ATPase 2
4.61e-05	1.66e-06	-5.61812	4.87107	-5.47133
4.85e-05	1.77e-06	-5.70495	4.8679	-0.877042
5.25e-05	1.95e-06	5.61698	4.86785	2.24901	RBM34///RBM34	RNA binding motif protein 34///RNA binding motif protein 34
4.34e-05	1.55e-06	-5.50031	4.86193	-0.922845	TMEM38A	transmembrane protein 38A
4.41e-05	1.58e-06	5.49411	4.86046	0.731291	DUSP15	dual specificity phosphatase 15
6.95e-05	2.77e-06	-6.601	4.85461	-1.30435	ZNF264	zinc finger protein 264
4.31e-05	1.53e-06	-5.47148	4.8535	-1.37566	SMPDL3A	sphingomyelin phosphodiesterase acid like 3A
4.39e-05	1.57e-06	5.42141	4.84759	1.60882
4.22e-05	1.49e-06	-5.42278	4.84511	-1.22938	RAB10	RAB10, member RAS oncogene family
4.23e-05	1.5e-06	5.40956	4.83528	1.02978	ESYT2	extended synaptotagmin 2
4.25e-05	1.51e-06	5.40767	4.82861	1.10505	RAP1B	RAP1B, member of RAS oncogene family
4.29e-05	1.52e-06	-5.40512	4.81966	-1.07551
4.3e-05	1.53e-06	5.40425	4.8166	1.35086	ITGAM	integrin subunit alpha M
4.31e-05	1.53e-06	5.40317	4.8128	1.48992
4.43e-05	1.59e-06	-5.44637	4.80969	-1.09225	EIF2AK2	eukaryotic translation initiation factor 2 alpha kinase 2
4.32e-05	1.54e-06	-5.40171	4.80769	-1.0177	C14orf178	chromosome 14 open reading frame 178
4.51e-05	1.62e-06	-5.47042	4.80647	-0.715989
4.38e-05	1.57e-06	-5.40951	4.79878	-2.05525
4.39e-05	1.57e-06	5.40887	4.79654	0.902938	MAPKAPK5	mitogen-activated protein kinase-activated protein kinase 5
4.41e-05	1.58e-06	-5.39454	4.78249	-0.720156	SLC4A9	solute carrier family 4 member 9
4.42e-05	1.58e-06	5.3939	4.78025	1.20086	POLR2K	RNA polymerase II subunit K
4.66e-05	1.68e-06	-5.47571	4.77945	-0.983216	SLPI	secretory leukocyte peptidase inhibitor
4.57e-05	1.65e-06	-5.436	4.77417	-1.02064
4.51e-05	1.62e-06	5.38805	4.7597	1.24439
4.51e-05	1.62e-06	5.38782	4.7589	0.847572	RPL6	ribosomal protein L6
5.06e-05	1.86e-06	-5.5391	4.75363	-0.867406	CASP8	caspase 8
4.54e-05	1.63e-06	5.38558	4.75105	2.37193	MGP	matrix Gla protein
4.55e-05	1.64e-06	5.38476	4.74815	0.915863	CAND1	cullin associated and neddylation dissociated 1
4.58e-05	1.65e-06	5.39477	4.74733	0.933499	GEMIN5	gem nuclear organelle associated protein 5
4.85e-05	1.76e-06	5.43169	4.73845	1.46037	NFATC1	nuclear factor of activated T-cells 1
4.85e-05	1.76e-06	-5.46249	4.73516	-5.29814
4.61e-05	1.66e-06	5.38057	4.73347	1.12122	USF2///FAM83H-AS1	upstream transcription factor 2, c-fos interacting///FAM83H antisense RNA 1 (head to head)
4.64e-05	1.67e-06	5.37857	4.72645	1.08288	DUS1L	dihydrouridine synthase 1 like
4.85e-05	1.77e-06	5.44533	4.72178	0.757068
7.62e-05	3.1e-06	-6.4234	4.71892	-1.0457	DCAF16	DDB1 and CUL4 associated factor 16
7.03e-05	2.81e-06	-6.17696	4.71808	-0.976266	FAM117B	family with sequence similarity 117 member B
4.68e-05	1.69e-06	5.3757	4.71636	0.736959	TPCN1	two pore segment channel 1
4.69e-05	1.7e-06	5.37524	4.71477	0.927297	FXR1	FMR1 autosomal homolog 1
4.69e-05	1.7e-06	5.37515	4.71444	1.05081	TUBA1C///TUBA4B///TUBA1B///TUBA1A///TUBA4A	tubulin alpha 1c///tubulin alpha 4b///tubulin alpha 1b///tubulin alpha 1a///tubulin alpha 4a
5.85e-05	2.22e-06	5.41174	4.71235	1.94309
4.69e-05	1.7e-06	5.37448	4.71208	1.40871	GRASP	general receptor for phosphoinositides 1 associated scaffold protein
4.72e-05	1.71e-06	5.3729	4.70654	1.41596	RPF1	ribosome production factor 1 homolog
6.79e-05	2.69e-06	-6.04661	4.70068	-1.13521	RORB	RAR related orphan receptor B
4.91e-05	1.8e-06	5.42571	4.69788	0.63283
4.76e-05	1.73e-06	5.37011	4.69678	1.17786	LMO2	LIM domain only 2
4.77e-05	1.73e-06	-5.36942	4.69435	-0.910881
6.25e-05	2.42e-06	5.45941	4.69179	2.0038	COL5A1	collagen type V alpha 1 chain
5.08e-05	1.87e-06	-5.46201	4.68771	-0.7797
6.62e-05	2.61e-06	5.834	4.68419	1.36286
4.83e-05	1.75e-06	5.36587	4.68189	1.06018	PIPSL///PSMD4	PIP5K1A and PSMD4-like, pseudogene///proteasome 26S subunit, non-ATPase 4
5.22e-05	1.94e-06	5.46803	4.67888	0.959358	PSD3	pleckstrin and Sec7 domain containing 3
5.19e-05	1.93e-06	-5.48864	4.67862	-0.601245
4.85e-05	1.76e-06	5.36444	4.67687	0.929114	NAA30	N(alpha)-acetyltransferase 30, NatC catalytic subunit
5.72e-05	2.16e-06	-5.64072	4.67509	-1.09252
4.85e-05	1.77e-06	-5.36392	4.67505	-0.733428
5.85e-05	2.22e-06	5.48451	4.67474	1.3212	ZNF274	zinc finger protein 274
4.85e-05	1.77e-06	5.36369	4.67425	0.947687	ZXDC	ZXD family zinc finger C
5.41e-05	2.03e-06	5.43825	4.67393	2.0539
4.85e-05	1.77e-06	5.36322	4.67261	1.24921	NOP56	NOP56 ribonucleoprotein
4.85e-05	1.77e-06	5.36313	4.6723	1.28924	CMSS1	cms1 ribosomal small subunit homolog (yeast)
4.87e-05	1.78e-06	5.36217	4.66893	1.29576	COL15A1	collagen type XV alpha 1 chain
5.28e-05	1.97e-06	-5.50125	4.66833	-1.09551
5.13e-05	1.89e-06	5.36945	4.66786	1.51618	RPL7A	ribosomal protein L7a
5.13e-05	1.89e-06	5.44194	4.66638	0.848013
6.34e-05	2.46e-06	-5.80974	4.666	-1.09669	TRMT10A	tRNA methyltransferase 10A
5.09e-05	1.88e-06	5.38531	4.66078	0.937254	EXOSC6	exosome component 6
5.08e-05	1.87e-06	-5.41456	4.66003	-0.996771
4.91e-05	1.79e-06	5.35944	4.65936	1.34896	GIMAP6	GTPase, IMAP family member 6
5.16e-05	1.91e-06	5.43958	4.65848	0.764849
4.91e-05	1.8e-06	5.35887	4.65737	1.34175
5.16e-05	1.91e-06	-5.43892	4.65627	-1.01167
4.94e-05	1.81e-06	-5.35697	4.65071	-0.771217	PATJ	PATJ, crumbs cell polarity complex component
4.94e-05	1.81e-06	5.35681	4.65014	0.827593	RPS25	ribosomal protein S25
5.14e-05	1.9e-06	5.38175	4.64854	1.18956	ROBO3	roundabout guidance receptor 3
4.95e-05	1.82e-06	5.35626	4.64823	0.888088	RTFDC1	replication termination factor 2 domain containing 1
4.96e-05	1.82e-06	5.35536	4.64507	1.31052	RPL17	ribosomal protein L17
5e-05	1.84e-06	-5.36537	4.64481	-1.66507	CDS1	CDP-diacylglycerol synthase 1
5.07e-05	1.86e-06	5.37359	4.63697	0.860748	BGLT3	beta globin locus transcript 3 (non-protein coding)
5.15e-05	1.9e-06	5.39481	4.63327	0.852105	TNFRSF25	TNF receptor superfamily member 25
5.91e-05	2.25e-06	5.52428	4.63201	1.11819	TWF2	twinfilin actin binding protein 2
5.84e-05	2.21e-06	5.48677	4.62825	1.51425	NTMT1	N-terminal Xaa-Pro-Lys N-methyltransferase 1
5.1e-05	1.88e-06	5.35893	4.62238	1.11074	BTN3A2	butyrophilin subfamily 3 member A2
5.37e-05	2.01e-06	5.36553	4.6164	1.32149	SMG1	SMG1, nonsense mediated mRNA decay associated PI3K related kinase
5.1e-05	1.88e-06	5.34687	4.61532	1.26475	NLRC5	NLR family CARD domain containing 5
5.61e-05	2.11e-06	-5.5006	4.61312	-1.24534
5.18e-05	1.92e-06	-5.36576	4.60985	-0.803217
5.18e-05	1.92e-06	5.36534	4.6084	1.23445
5.32e-05	1.99e-06	-5.39653	4.59884	-0.789393
5.19e-05	1.93e-06	5.35197	4.59816	1.72629	APOD	apolipoprotein D
6.02e-05	2.31e-06	-5.56452	4.59354	-1.14784	TTLL7	tubulin tyrosine ligase like 7
6.36e-05	2.48e-06	-5.69022	4.59122	-1.09352	KHNYN///KHNYN	KH and NYN domain containing///KH and NYN domain containing
5.66e-05	2.13e-06	-5.47741	4.59118	-1.15297	THOC6	THO complex 6
5.32e-05	1.99e-06	-5.38237	4.59078	-2.39508
5.19e-05	1.93e-06	-5.33975	4.59038	-1.3322
5.2e-05	1.93e-06	-5.33908	4.58804	-0.689568	LOC105371485	uncharacterized LOC105371485
5.37e-05	2.01e-06	5.39328	4.58782	0.593535	FER1L4	fer-1 like family member 4, pseudogene
6.62e-05	2.61e-06	5.43599	4.58572	1.50164	FRA10AC1	fragile site, folic acid type, rare, fra(10)(q23.3) or fra(10)(q24.2) candidate 1
5.22e-05	1.94e-06	5.33806	4.58445	1.37031	LOC643733	caspase 4, apoptosis-related cysteine peptidase pseudogene
5.24e-05	1.95e-06	5.33646	4.57888	1.18299
5.26e-05	1.96e-06	5.33509	4.57407	0.911321	SDF4	stromal cell derived factor 4
5.26e-05	1.96e-06	-5.33502	4.57382	-1.50136	IFI27	interferon alpha inducible protein 27
5.28e-05	1.97e-06	5.33387	4.56981	0.848473	ARMC5	armadillo repeat containing 5
5.3e-05	1.98e-06	5.33224	4.56408	1.21716	MRPL32///ALDOA	mitochondrial ribosomal protein L32///aldolase, fructose-bisphosphate A
5.45e-05	2.05e-06	5.33483	4.56031	1.05341	LRCH4///ZASP///LRCH4	leucine rich repeats and calponin homology domain containing 4///ZO-2 associated speckle protein///leucine rich repeats and calponin homology domain containing 4
5.46e-05	2.05e-06	5.37326	4.55965	0.879596	MOB2	MOB kinase activator 2
5.74e-05	2.17e-06	-5.43545	4.553	-1.60661	ERO1B	endoplasmic reticulum oxidoreductase 1 beta
5.35e-05	2e-06	-5.329	4.55276	-0.781536
6e-05	2.29e-06	5.34169	4.55131	2.194	NUPR1	nuclear protein 1, transcriptional regulator
5.43e-05	2.04e-06	-5.33613	4.54305	-1.28621	GOLPH3	golgi phosphoprotein 3
5.41e-05	2.03e-06	5.32577	4.54146	0.952704
5.46e-05	2.05e-06	5.32202	4.52832	1.21631	FAM20C	family with sequence similarity 20 member C
7.51e-05	3.05e-06	-5.87763	4.52347	-1.72906
5.85e-05	2.23e-06	-5.41076	4.51766	-1.07434
5.52e-05	2.08e-06	5.31893	4.51754	1.4905
5.85e-05	2.23e-06	5.41071	4.51749	0.954714
6.29e-05	2.43e-06	5.41876	4.51359	1.16832	TRAP1	TNF receptor associated protein 1
5.72e-05	2.16e-06	-5.35885	4.51048	-1.16629	CYHR1	cysteine and histidine rich 1
5.83e-05	2.2e-06	-5.38184	4.50789	-1.02341	SMAD5	SMAD family member 5
5.58e-05	2.1e-06	5.31605	4.50744	1.48327	IRF1	interferon regulatory factor 1
6.19e-05	2.38e-06	-5.48426	4.50642	-1.0368	ZZEF1///ZZEF1	zinc finger ZZ-type and EF-hand domain containing 1///zinc finger ZZ-type and EF-hand domain containing 1
6.37e-05	2.48e-06	5.37871	4.50483	1.58809	TFPI	tissue factor pathway inhibitor
8.56e-05	3.58e-06	-6.07491	4.50172	-0.862692	IPP	intracisternal A particle-promoted polypeptide
6.06e-05	2.33e-06	-5.43249	4.49539	-1.10078
5.91e-05	2.26e-06	-5.39065	4.49493	-5.27532
5.85e-05	2.22e-06	-5.36523	4.49271	-1.39476	XCR1	X-C motif chemokine receptor 1
5.99e-05	2.29e-06	-5.40271	4.49099	-1.07674	MMP26	matrix metallopeptidase 26
7.32e-05	2.95e-06	5.36152	4.48843	2.90708	THBS1	thrombospondin 1
5.72e-05	2.16e-06	-5.3084	4.48071	-0.879875
5.91e-05	2.25e-06	-5.36121	4.47911	-1.3509
6.1e-05	2.34e-06	5.41242	4.47729	0.816641
5.88e-05	2.24e-06	5.34879	4.47617	0.896665
5.74e-05	2.17e-06	5.30684	4.47527	1.45599	SASH3	SAM and SH3 domain containing 3
5.78e-05	2.18e-06	5.30492	4.46855	0.752603	POU2F1	POU class 2 homeobox 1
6.61e-05	2.6e-06	5.43671	4.46854	1.87521	IRF2BP2	interferon regulatory factor 2 binding protein 2
5.85e-05	2.22e-06	5.32424	4.46633	0.833914	RIF1	replication timing regulatory factor 1
6.12e-05	2.35e-06	-5.39434	4.46325	-1.84658	PDE4C	phosphodiesterase 4C
6.06e-05	2.32e-06	5.33777	4.45949	1.40509	ATXN10	ataxin 10
5.93e-05	2.26e-06	5.33214	4.45706	0.903694	ARHGEF39	Rho guanine nucleotide exchange factor 39
5.85e-05	2.21e-06	5.3012	4.45554	1.32757	HCG18	HLA complex group 18 (non-protein coding)
5.85e-05	2.22e-06	5.30076	4.45403	0.888564
5.85e-05	2.22e-06	5.29998	4.4513	1.00149	CMTM3	CKLF like MARVEL transmembrane domain containing 3
6.29e-05	2.44e-06	-5.41824	4.44895	-0.858794	TMEM214	transmembrane protein 214
5.91e-05	2.25e-06	5.30817	4.44587	1.44988
6.15e-05	2.37e-06	5.36127	4.4387	0.661932
6.02e-05	2.31e-06	5.30163	4.42314	1.30488
5.99e-05	2.29e-06	5.29172	4.42246	0.896425	MAMDC2///RPL24///MAMDC2	MAM domain containing 2///ribosomal protein L24///MAM domain containing 2
6.24e-05	2.41e-06	-5.35605	4.42115	-1.08172
6.04e-05	2.31e-06	5.30059	4.41956	1.11714
6.29e-05	2.44e-06	-5.36768	4.41826	-0.917084	SCAF11	SR-related CTD associated factor 11
6.06e-05	2.32e-06	5.28801	4.4095	1.31748	VDAC3	voltage dependent anion channel 3
6.06e-05	2.32e-06	-5.2878	4.40877	-0.748634
6.23e-05	2.4e-06	5.32832	4.40642	1.31308
6.79e-05	2.69e-06	5.37108	4.40624	1.54501	PPP1R2///PPP1R2	protein phosphatase 1 regulatory inhibitor subunit 2///protein phosphatase 1 regulatory inhibitor subunit 2
6.19e-05	2.38e-06	5.31717	4.4057	1.43228	RIN2	Ras and Rab interactor 2
6.23e-05	2.41e-06	5.32804	4.40545	0.781989
6.4e-05	2.5e-06	-5.37687	4.40538	-0.714041
6.08e-05	2.33e-06	-5.28649	4.40417	-0.70278	RAB8A	RAB8A, member RAS oncogene family
6.08e-05	2.34e-06	-5.28604	4.4026	-1.13137	DGCR8	DGCR8 microprocessor complex subunit
8.12e-05	3.36e-06	-5.78877	4.40088	-1.16523
6.24e-05	2.41e-06	5.314	4.39482	1.16861	PLIN2	perilipin 2
6.95e-05	2.78e-06	5.43706	4.39311	0.863213
6.92e-05	2.76e-06	5.38126	4.39189	1.67341
7.53e-05	3.06e-06	5.36879	4.39139	1.27961
7.93e-05	3.27e-06	5.40815	4.38625	1.49763	LOXL3	lysyl oxidase like 3
9.1e-05	3.84e-06	-5.97136	4.38269	-1.05323
6.34e-05	2.46e-06	-5.28327	4.38141	-0.707336
6.71e-05	2.65e-06	5.3437	4.38047	1.17016	MFSD13A	major facilitator superfamily domain containing 13A
6.25e-05	2.42e-06	-5.28822	4.3766	-1.1517	KCTD14	potassium channel tetramerization domain containing 14
0.000102	4.42e-06	-6.25702	4.37602	-1.26814	ZFP36L2	ZFP36 ring finger protein like 2
6.55e-05	2.57e-06	-5.36786	4.37558	-5.31566
0.000106	4.64e-06	-6.80783	4.37269	-1.82623
6.32e-05	2.45e-06	5.29645	4.37043	0.854719	NBAS	neuroblastoma amplified sequence
6.26e-05	2.42e-06	-5.27592	4.3673	-1.59067
6.32e-05	2.45e-06	5.28421	4.36272	1.10019	STK4	serine/threonine kinase 4
6.39e-05	2.49e-06	5.29201	4.35513	1.4557	SDHB	succinate dehydrogenase complex iron sulfur subunit B
6.36e-05	2.48e-06	-5.2816	4.35365	-1.09621	LIAS	lipoic acid synthetase
6.63e-05	2.62e-06	5.31788	4.35311	0.938636	IGHA2///IGHA1///IGH	immunoglobulin heavy constant alpha 2 (A2m marker)///immunoglobulin heavy constant alpha 1///immunoglobulin heavy locus
7.44e-05	3.01e-06	-5.48	4.35179	-0.744398	PAPOLG	poly(A) polymerase gamma
6.35e-05	2.47e-06	-5.27096	4.35001	-1.27654
6.5e-05	2.55e-06	5.3116	4.34948	1.15561
6.81e-05	2.7e-06	-5.38744	4.34863	-0.51582	PGBD3///ERCC6	piggyBac transposable element derived 3///ERCC excision repair 6, chromatin remodeling factor
6.36e-05	2.47e-06	5.27037	4.34794	1.37489	LAT2	linker for activation of T-cells family member 2
6.52e-05	2.56e-06	-5.31064	4.34621	-0.719949
6.37e-05	2.48e-06	5.26938	4.34449	2.05151	HIST3H3	histone cluster 3, H3
7.47e-05	3.03e-06	-5.50316	4.34174	-0.786288
7.44e-05	3e-06	5.41299	4.33942	0.782662
6.39e-05	2.49e-06	5.26781	4.33901	1.26708	RPP25///RPP25	ribonuclease P/MRP subunit p25///ribonuclease P/MRP subunit p25
6.56e-05	2.58e-06	5.30832	4.33831	0.881676
6.41e-05	2.5e-06	5.26668	4.33507	1.56327
6.41e-05	2.51e-06	5.26659	4.33475	1.03517	NR4A1	nuclear receptor subfamily 4 group A member 1
6.44e-05	2.52e-06	5.26523	4.33002	1.07933	CPSF1	cleavage and polyadenylation specific factor 1
6.47e-05	2.53e-06	-5.26356	4.3242	-1.37246	TAPBP	TAP binding protein (tapasin)
6.48e-05	2.54e-06	5.26302	4.32232	1.34835	ATP6V1H	ATPase H+ transporting V1 subunit H
6.51e-05	2.55e-06	5.26169	4.31769	1.03585	GNAI2	G protein subunit alpha i2
6.51e-05	2.55e-06	5.26155	4.31719	2.17267	COX6C	cytochrome c oxidase subunit 6C
6.52e-05	2.56e-06	5.26072	4.31432	1.23472	VOPP1	vesicular, overexpressed in cancer, prosurvival protein 1
6.92e-05	2.76e-06	5.31708	4.31057	0.996613	GATA2-AS1	GATA2 antisense RNA 1
6.59e-05	2.59e-06	-5.25731	4.30242	-1.01406	ARAF	A-Raf proto-oncogene, serine/threonine kinase
6.61e-05	2.6e-06	5.25626	4.29875	1.06423
6.65e-05	2.62e-06	5.26547	4.29775	1.18912
7.62e-05	3.1e-06	5.32937	4.29743	1.3708	ARMC9	armadillo repeat containing 9
6.81e-05	2.7e-06	5.2569	4.29012	1.3366	ADARB1	adenosine deaminase, RNA specific B1
6.66e-05	2.63e-06	5.25308	4.2877	0.7208	FBRSL1	fibrosin like 1
6.76e-05	2.68e-06	5.27168	4.28509	0.861054	ALAS1	5'-aminolevulinate synthase 1
6.91e-05	2.75e-06	-5.30355	4.28407	-5.19127
7.55e-05	3.07e-06	5.33269	4.28079	1.58029
6.72e-05	2.66e-06	5.25032	4.27805	0.951251	MRPS9	mitochondrial ribosomal protein S9
6.99e-05	2.8e-06	5.31279	4.27592	1.22829	RAB4A	RAB4A, member RAS oncogene family
6.75e-05	2.67e-06	5.24902	4.27354	1.15574	TCF3	transcription factor 3
6.75e-05	2.67e-06	5.24893	4.27324	1.15215	GGCT	gamma-glutamylcyclotransferase
6.9e-05	2.74e-06	-5.27741	4.26953	-0.882745	LARP4B	La ribonucleoprotein domain family member 4B
6.77e-05	2.68e-06	5.24782	4.26935	0.899087
0.000117	5.22e-06	-6.4195	4.26892	-1.54504
7.05e-05	2.82e-06	5.26927	4.2631	0.987888	USP4	ubiquitin specific peptidase 4
6.9e-05	2.74e-06	-5.26473	4.26116	-0.547353
7.62e-05	3.1e-06	5.3129	4.26046	1.07371	CHI3L1	chitinase 3 like 1
6.82e-05	2.71e-06	5.24505	4.25972	1.44422	ADGRA2	adhesion G protein-coupled receptor A2
6.92e-05	2.76e-06	5.26349	4.25689	1.31406	UBQLN1	ubiquilin 1
7.16e-05	2.87e-06	-5.30525	4.25061	-0.691056	CBL///CBL	Cbl proto-oncogene///Cbl proto-oncogene
6.92e-05	2.76e-06	5.2399	4.24179	0.930477	VDAC2	voltage dependent anion channel 2
6.92e-05	2.76e-06	5.23986	4.24163	1.22732	DAP3	death associated protein 3
7.14e-05	2.86e-06	-5.27836	4.23645	-1.51362
6.95e-05	2.77e-06	5.23814	4.23566	0.911189	HNRNPLL	heterogeneous nuclear ribonucleoprotein L like
7.2e-05	2.89e-06	5.24989	4.23188	1.04192	NSMCE3	NSE3 homolog, SMC5-SMC6 complex component
9.24e-05	3.92e-06	5.31195	4.23147	1.81745	VASN	vasorin
7.66e-05	3.12e-06	-5.38096	4.23022	-0.739673
6.99e-05	2.8e-06	-5.236	4.22822	-0.807613	RNF130	ring finger protein 130
7.06e-05	2.83e-06	5.2328	4.21709	1.3356	MCUB	mitochondrial calcium uniporter dominant negative beta subunit
7.55e-05	3.06e-06	-5.33276	4.21583	-5.30112
7.21e-05	2.9e-06	5.26169	4.21575	0.841395
7.47e-05	3.03e-06	5.27584	4.21129	3.1263	LCN2	lipocalin 2
7.1e-05	2.85e-06	5.23089	4.21043	1.56816	KIAA0196	KIAA0196
8.06e-05	3.33e-06	-5.42375	4.2045	-0.787636	ABCB8	ATP binding cassette subfamily B member 8
7.35e-05	2.96e-06	-5.2683	4.20225	-0.912577
7.46e-05	3.02e-06	-5.29032	4.20058	-0.643564
7.18e-05	2.88e-06	5.22765	4.19914	0.946458	ZDHHC17	zinc finger DHHC-type containing 17
7.41e-05	2.99e-06	-5.26577	4.19367	-1.13297	TES	testin LIM domain protein
0.000109	4.84e-06	-5.94829	4.19251	-0.989246
7.92e-05	3.25e-06	5.33197	4.18688	1.21741	SMO	smoothened, frizzled class receptor
7.26e-05	2.92e-06	5.224	4.18644	1.13357
7.63e-05	3.11e-06	5.26818	4.18547	1.18275	UBE2W	ubiquitin conjugating enzyme E2 W (putative)
7.28e-05	2.93e-06	5.22294	4.18278	1.22465	TMEM204	transmembrane protein 204
7.29e-05	2.93e-06	5.2226	4.18159	1.35903	ARHGDIB	Rho GDP dissociation inhibitor beta
7.9e-05	3.24e-06	5.31593	4.17983	1.27366
7.34e-05	2.96e-06	5.22037	4.17384	1.95212	AKAP12	A-kinase anchoring protein 12
0.000124	5.67e-06	-6.25198	4.1699	-1.61078
8.14e-05	3.38e-06	5.30391	4.16225	0.720289
7.42e-05	2.99e-06	5.2168	4.16143	0.920008	PSMD11	proteasome 26S subunit, non-ATPase 11
7.45e-05	3.01e-06	5.21538	4.15649	1.19484	STARD13	StAR related lipid transfer domain containing 13
7.46e-05	3.02e-06	5.21452	4.15349	1.36886	MYO1B	myosin IB
7.46e-05	3.02e-06	5.2143	4.15273	1.04433	ATP5J2///ATP5J2	ATP synthase, H+ transporting, mitochondrial Fo complex subunit F2///ATP synthase, H+ transporting, mitochondrial Fo complex subunit F2
9.58e-05	4.11e-06	5.38062	4.15053	1.77426
7.55e-05	3.07e-06	5.22122	4.14462	0.995576
8e-05	3.3e-06	-5.31099	4.14453	-5.15402
7.81e-05	3.2e-06	-5.27349	4.14421	-1.002
8.72e-05	3.66e-06	5.44231	4.1429	1.08603	SCARB2///SERPINE1	scavenger receptor class B member 2///serpin family E member 1
9.3e-05	3.95e-06	5.41723	4.14218	2.14453	SLC12A9	solute carrier family 12 member 9
8.14e-05	3.37e-06	5.30417	4.14135	1.04652
7.7e-05	3.14e-06	5.23854	4.13667	1.16128	TMEM176A	transmembrane protein 176A
7.77e-05	3.18e-06	5.24797	4.13326	1.36382	DNAJA2	DnaJ heat shock protein family (Hsp40) member A2
7.92e-05	3.26e-06	-5.26833	4.12694	-0.589517
7.63e-05	3.11e-06	5.20639	4.12526	1.2286	PLEKHG1	pleckstrin homology and RhoGEF domain containing G1
7.65e-05	3.12e-06	5.20541	4.12186	1.15657
7.86e-05	3.22e-06	5.2075	4.11944	1.13226	SVIL	supervillin
7.66e-05	3.13e-06	5.20467	4.11927	1.33643	HLA-DPB1///HLA-DPB2	major histocompatibility complex, class II, DP beta 1///major histocompatibility complex, class II, DP beta 2 (pseudogene)
7.77e-05	3.18e-06	5.22294	4.11749	0.878201	GDAP2	ganglioside induced differentiation associated protein 2
9.3e-05	3.95e-06	-5.50029	4.11694	-1.03576	CANT1	calcium activated nucleotidase 1
7.92e-05	3.26e-06	5.24137	4.11086	1.07476	ZNF701	zinc finger protein 701
7.73e-05	3.16e-06	5.20207	4.11026	1.04475	ULK1	unc-51 like autophagy activating kinase 1
7.75e-05	3.17e-06	5.20113	4.10698	1.4577	ZFP36	ZFP36 ring finger protein
8.43e-05	3.51e-06	-5.32682	4.1052	-0.673012
7.76e-05	3.18e-06	5.20045	4.1046	1.10271	NCAPD2	non-SMC condensin I complex subunit D2
7.98e-05	3.28e-06	5.23883	4.10227	1.00036	C1orf112	chromosome 1 open reading frame 112
7.77e-05	3.18e-06	5.19964	4.1018	1.5975	NMI	N-myc and STAT interactor
7.92e-05	3.26e-06	5.21621	4.09438	1.07334	TAB2	TGF-beta activated kinase 1/MAP3K7 binding protein 2
8.72e-05	3.66e-06	5.29668	4.09379	0.842287	CYP11A1	cytochrome P450 family 11 subfamily A member 1
7.85e-05	3.22e-06	5.19653	4.09102	1.1543	CETN3	centrin 3
8.04e-05	3.32e-06	5.22293	4.0834	0.64953
9.52e-05	4.07e-06	5.28185	4.08112	0.958272	REEP5	receptor accessory protein 5
8.43e-05	3.51e-06	5.24653	4.07448	1.14481
9.65e-05	4.14e-06	5.29487	4.07359	1.1509	ZNF79	zinc finger protein 79
8.42e-05	3.5e-06	-5.26192	4.06621	-0.751996
8.03e-05	3.31e-06	-5.18889	4.0645	-0.941769
9.08e-05	3.83e-06	5.26621	4.06401	1.14047	KIAA1211L	KIAA1211 like
8.03e-05	3.31e-06	5.18865	4.06363	0.948252	ABL2	ABL proto-oncogene 2, non-receptor tyrosine kinase
8.3e-05	3.45e-06	5.2378	4.06234	0.803918	SMUG1	single-strand-selective monofunctional uracil-DNA glycosylase 1
9.57e-05	4.1e-06	-5.43115	4.06044	-0.883914	FAM65A	family with sequence similarity 65 member A
8.06e-05	3.33e-06	5.18702	4.058	1.20824	SYNCRIP	synaptotagmin binding cytoplasmic RNA interacting protein
8.06e-05	3.33e-06	5.18689	4.05754	0.918284	ACBD6	acyl-CoA binding domain containing 6
9.23e-05	3.91e-06	5.2298	4.05708	1.52067	IL15	interleukin 15
8.06e-05	3.33e-06	5.18672	4.05696	1.21002
8.22e-05	3.41e-06	5.21511	4.05671	1.52627
8.12e-05	3.36e-06	5.19545	4.05567	1.34953
8.12e-05	3.36e-06	5.18448	4.04917	0.97219	GAS8	growth arrest specific 8
8.17e-05	3.39e-06	5.19337	4.04849	1.47743	IL16	interleukin 16
8.17e-05	3.39e-06	-5.18195	4.04041	-0.711508
0.000118	5.29e-06	-5.77752	4.04	-1.07665
8.24e-05	3.42e-06	5.19053	4.03869	0.697326	VPS33A	VPS33A, CORVET/HOPS core subunit
9.04e-05	3.81e-06	-5.32044	4.03705	-1.19836
8.5e-05	3.55e-06	-5.22996	4.03595	-0.617929	SPTBN4	spectrin beta, non-erythrocytic 4
8.5e-05	3.55e-06	5.19196	4.03315	1.60437	CBR3	carbonyl reductase 3
8.43e-05	3.51e-06	5.20699	4.02904	1.11363	CALU	calumenin
9.14e-05	3.86e-06	5.24804	4.02212	1.43773	ITGA1	integrin subunit alpha 1
9.19e-05	3.89e-06	-5.31398	4.01648	-0.998331
8.65e-05	3.62e-06	5.18626	4.01364	1.48204	TNFSF13B	tumor necrosis factor superfamily member 13b
8.5e-05	3.55e-06	-5.19207	4.01156	-0.653946
8.49e-05	3.54e-06	5.18121	4.00654	0.802708	HAGH	hydroxyacylglutathione hydrolase
9.54e-05	4.08e-06	-5.33849	3.99347	-5.2696
8.54e-05	3.57e-06	5.16775	3.99117	0.805071	TRIM26	tripartite motif containing 26
8.65e-05	3.62e-06	-5.18609	3.99106	-1.96422	EIF5A	eukaryotic translation initiation factor 5A
9.07e-05	3.83e-06	-5.25089	3.98941	-0.786835	SYT3	synaptotagmin 3
8.63e-05	3.61e-06	5.17546	3.9867	1.06305	TMEM60	transmembrane protein 60
9.03e-05	3.8e-06	-5.23772	3.98591	-0.782993
9.38e-05	4e-06	-5.28747	3.97864	-0.90131
8.67e-05	3.63e-06	5.16271	3.97371	0.937921	ANTXR2	anthrax toxin receptor 2
0.000134	6.27e-06	-5.91489	3.97362	-0.884706
8.72e-05	3.66e-06	5.16059	3.96638	1.67408	FYB	FYN binding protein
9.57e-05	4.1e-06	-5.29773	3.96467	-0.63538
8.79e-05	3.69e-06	5.15844	3.95891	0.976166	PPA1///PPA1	pyrophosphatase (inorganic) 1///pyrophosphatase (inorganic) 1
0.000108	4.78e-06	5.28955	3.9539	1.19249
0.000119	5.34e-06	-5.61703	3.95265	-1.02975	MRPL49	mitochondrial ribosomal protein L49
9.42e-05	4.02e-06	-5.25218	3.95221	-0.834945	TCAIM	T-cell activation inhibitor, mitochondrial
9.1e-05	3.84e-06	5.19381	3.94979	1.13305	ASF1A///ASF1A	anti-silencing function 1A histone chaperone///anti-silencing function 1A histone chaperone
9.28e-05	3.94e-06	5.18675	3.94726	1.01625	TANC1	tetratricopeptide repeat, ankyrin repeat and coiled-coil containing 1
8.91e-05	3.74e-06	5.15454	3.9454	2.40684	S100A9///FKBP8	S100 calcium binding protein A9///FK506 binding protein 8
9.4e-05	4.01e-06	-5.23733	3.94476	-0.56166	GCM2	glial cells missing homolog 2
9.49e-05	4.05e-06	5.24962	3.94383	0.745694
8.92e-05	3.75e-06	5.15369	3.94248	0.913096	WASH1	WAS protein family homolog 1
8.97e-05	3.77e-06	5.15205	3.93679	1.43853	C1orf54	chromosome 1 open reading frame 54
8.04e-05	3.32e-06	10.4054	3.93488	3.32713
8.99e-05	3.79e-06	5.15117	3.93376	0.873843	TRAPPC3	trafficking protein particle complex 3
9.07e-05	3.83e-06	5.14824	3.92359	1.1607	UBE2E3///UBE2E4P	ubiquitin conjugating enzyme E2 E3///ubiquitin conjugating enzyme E2 E4 pseudogene
9.19e-05	3.89e-06	-5.16595	3.9221	-1.19272	ARF6	ADP ribosylation factor 6
9.32e-05	3.96e-06	5.14916	3.91857	1.72834	NIPA2	non imprinted in Prader-Willi/Angelman syndrome 2
0.000101	4.4e-06	5.24137	3.9149	1.7395	ROBO2	roundabout guidance receptor 2
0.000102	4.43e-06	-5.31325	3.91455	-5.20399
0.0001	4.33e-06	5.1724	3.9139	1.12282	USP9X	ubiquitin specific peptidase 9, X-linked
9.26e-05	3.92e-06	5.16342	3.91345	1.05725	TRMT61A	tRNA methyltransferase 61A
0.000108	4.78e-06	-5.40728	3.91158	-0.908481
9.97e-05	4.29e-06	5.23248	3.90723	1.33707
9.22e-05	3.9e-06	5.14254	3.90387	0.942878	KLHL5	kelch like family member 5
8.92e-05	3.75e-06	-6.92921	3.90343	-2.41329
0.000115	5.16e-06	-5.47308	3.90255	-0.684248
0.000117	5.23e-06	-5.50274	3.89853	-0.991766
0.000161	7.92e-06	-6.34672	3.89847	-1.46844
0.0001	4.33e-06	5.22969	3.89816	0.891887	DCLK3	doublecortin like kinase 3
0.000102	4.44e-06	5.22241	3.89649	1.68952	EXOSC3	exosome component 3
9.75e-05	4.19e-06	5.18192	3.89553	1.57743
9.28e-05	3.94e-06	5.14008	3.89537	1.09288	PECAM1	platelet and endothelial cell adhesion molecule 1
0.000105	4.56e-06	5.21431	3.89514	2.00635	ST20	suppressor of tumorigenicity 20
9.3e-05	3.95e-06	5.13934	3.89281	1.48826	BRK1///LINC00999	BRICK1, SCAR/WAVE actin nucleating complex subunit///long intergenic non-protein coding RNA 999
[truncated: 52,168 more rows]

## Sheet: log>2
adj.P.Val	P.Value	t	B	logFC	Gene.symbol	Gene.title
4.26e-14	1.1e-17	12.6099	29.9664	2.11066	KCMF1	potassium channel modulatory factor 1
1.23e-13	4e-17	12.2113	28.7105	2.88826	RPL37	ribosomal protein L37///ribosomal protein L37
2.3e-13	9.03e-17	11.9623	27.9148	3.18678	COL4A1	collagen type IV alpha 1 chain
5.18e-13	2.46e-16	12.0297	26.9264	2.21983	COL4A2	collagen type IV alpha 2 chain
5.27e-13	2.62e-16	11.6403	26.8738	2.84406	TCEAL4	transcription elongation factor A like 4
7.46e-13	4.03e-16	11.6821	26.454	2.20572	PCM1	pericentriolar material 1
					VIM
					ZYX
4.54e-12	3.04e-15	10.9136	24.4735	2.13858	SH3GL1	vimentin///zyxin///SH3 domain containing GRB2 like 1, endophilin A2
					IGFBP7
5.24e-12	3.63e-15	11.1761	24.3302	3.0976	TLCD1	insulin like growth factor binding protein 7///TLC domain containing 1
1.07e-11	9.27e-15	10.5893	23.3799	3.34719	IGFBP5	insulin like growth factor binding protein 5
					RPL37A
1.39e-11	1.23e-14	10.507	23.1005	2.01826	UBN2	ribosomal protein L37a///ubinuclein 2
1.59e-11	1.49e-14	10.4523	22.914	2.31394	ARID5B	AT-rich interaction domain 5B
1.9e-11	1.89e-14	10.4494	22.6859	2.25471	LTBP2	latent transforming growth factor beta binding protein 2
2.15e-11	2.23e-14	10.3371	22.5207	3.70458	RGS1	regulator of G-protein signaling 1
					CBWD3
					CBWD5
					CBWD2
3.93e-11	4.25e-14	10.1523	21.8858	2.85145	CBWD1	COBW domain containing 3///COBW domain containing 5///COBW domain containing 2///COBW domain containing 1
8.68e-11	1.13e-13	9.87611	20.9298	2.42649	KARS	lysyl-tRNA synthetase
1.9e-10	2.75e-13	9.79693	20.0756	4.34974	RGS1	regulator of G-protein signaling 1
3.91e-10	7.1e-13	9.36006	19.1204	2.84807	CTGF	connective tissue growth factor
7.95e-10	1.67e-12	9.12331	18.281	2.26352	TALDO1	transaldolase 1///transaldolase 1
9.93e-10	2.32e-12	9.03246	17.9575	2.10941	MS4A6A	membrane spanning 4-domains A6A
1.04e-09	2.5e-12	9.10728	17.9118	2.00926	FTSJ3	FtsJ homolog 3
1.12e-09	2.78e-12	8.98234	17.7786	2.01915	RPL26	ribosomal protein L26
1.17e-09	2.92e-12	9.06264	17.757	2.80539	PDPN	podoplanin
1.47e-09	3.82e-12	8.9874	17.491	2.22791	KCP	kielin/chordin-like protein
1.76e-09	4.72e-12	8.83666	17.2576	2.29439	NPM1	nucleophosmin///nucleophosmin
1.99e-09	5.6e-12	8.78964	17.089	2.36692	DNAJA1	DnaJ heat shock protein family (Hsp40) member A1
					C4B
2.44e-09	7.16e-12	8.72253	16.8481	2.77659	C4A	complement component 4B (Chido blood group)///complement component 4A (Rodgers blood group)
2.5e-09	7.56e-12	8.70767	16.7947	2.69574	ZFP36L2	ZFP36 ring finger protein like 2
3.29e-09	1.05e-11	8.61715	16.469	2.3591	LGALS1	galectin 1
3.42e-09	1.1e-11	8.60513	16.4258	2.52248	KLF10	Kruppel like factor 10///Kruppel like factor 10
					COL6A3
3.51e-09	1.15e-11	8.63392	16.3973	2.82915	NAA60	collagen type VI alpha 3 chain///N(alpha)-acetyltransferase 60, NatF catalytic subunit
					FCGR3B
3.79e-09	1.31e-11	8.73312	16.31	3.47593	FCGR3A	Fc fragment of IgG receptor IIIb///Fc fragment of IgG receptor IIIa///Fc fragment of IgG receptor IIIb
4.77e-09	1.77e-11	8.47586	15.9595	2.30264	RACK1	receptor for activated C kinase 1
7.03e-09	2.93e-11	8.33842	15.4624	2.4299	CALM1	calmodulin 1
7.66e-09	3.26e-11	8.30944	15.3574	2.08	SLC15A3	solute carrier family 15 member 3
8.56e-09	3.7e-11	8.27516	15.2332	2.43925	COL1A2	collagen type I alpha 2 chain
9.22e-09	4.02e-11	8.25238	15.1506	2.2487	ETS2	ETS proto-oncogene 2, transcription factor
9.22e-09	4.06e-11	8.24978	15.1412	2.16475	IVNS1ABP	influenza virus NS1A binding protein
9.76e-09	4.34e-11	8.26898	15.085	2.1937	SERPING1	serpin family G member 1
					UTP14A
					ALG11
1.08e-08	5.15e-11	8.18541	14.9076	2.03966	UTP14C	UTP14A small subunit processome component///ALG11, alpha-1,2-mannosyltransferase///UTP14, small subunit processome component homolog C (S. cerevisiae)
					TPM2
1.11e-08	5.29e-11	8.17854	14.8826	3.01316	SETDB1	tropomyosin 2 (beta)///SET domain bifurcated 1
1.2e-08	5.96e-11	8.34524	14.837	2.41219	GNB4	G protein subunit beta 4
1.36e-08	7.13e-11	8.09747	14.588	2.00051	LARP7	La ribonucleoprotein domain family member 7
1.73e-08	9.28e-11	8.3085	14.4214	2.46049	ISCA1	iron-sulfur cluster assembly 1
1.79e-08	9.65e-11	8.01593	14.2914	2.15232	GABARAP	GABA type A receptor-associated protein
2.05e-08	1.13e-10	8.12117	14.2049	2.14799	RBM15	RNA binding motif protein 15///RNA binding motif protein 15
2.35e-08	1.35e-10	7.92603	13.9639	2.36969	TUBB6	tubulin beta 6 class V
2.62e-08	1.54e-10	7.89042	13.8341	2.05697	SRP14	signal recognition particle 14
2.95e-08	1.79e-10	7.9172	13.715	2.13817	ALKBH7	alkB homolog 7
3.56e-08	2.32e-10	8.7105	13.6429	2.65902	SULF2	sulfatase 2
3.19e-08	1.98e-10	7.88913	13.6149	2.06243	SRGAP2C	SLIT-ROBO Rho GTPase activating protein 2C
3.32e-08	2.11e-10	7.8044	13.5203	2.17381	GPX4	glutathione peroxidase 4
					COL3A1
3.64e-08	2.39e-10	7.77093	13.3981	2.17828	SERPINF1	collagen type III alpha 1 chain///serpin family F member 1
3.66e-08	2.42e-10	7.76828	13.3884	2.69325	THY1	Thy-1 cell surface antigen
4.98e-08	3.46e-10	7.67145	13.0347	2.60138	PLAU	plasminogen activator, urokinase///plasminogen activator, urokinase
5.52e-08	3.94e-10	7.66773	12.9301	2.70065	DUSP5	dual specificity phosphatase 5
5.47e-08	3.87e-10	7.64154	12.9254	2.15363	THEMIS2	thymocyte selection associated family member 2///thymocyte selection associated family member 2
7.57e-08	5.99e-10	7.554	12.5188	2.43393	SERPINF1	serpin family F member 1
8.29e-08	6.66e-10	7.49567	12.3919	2.0945	COL4A2	collagen type IV alpha 2 chain
1.44e-07	1.26e-09	7.81227	11.9386	2.34874	BOD1L1	biorientation of chromosomes in cell division 1 like 1
					AIF1
					MSH5-SAPCD1
1.28e-07	1.1e-09	7.38813	11.9183	2.63262	MSH5	allograft inflammatory factor 1///MSH5-SAPCD1 readthrough (NMD candidate)///mutS homolog 5
1.69e-07	1.55e-09	7.324	11.6067	2.27734	PCMT1	protein-L-isoaspartate (D-aspartate) O-methyltransferase
1.63e-07	1.48e-09	7.28064	11.6046	2.23041	KCNJ8	potassium voltage-gated channel subfamily J member 8
1.65e-07	1.5e-09	7.27721	11.5921	2.02463	SIK1	salt inducible kinase 1
1.78e-07	1.66e-09	7.27757	11.5178	2.01856	LY96	lymphocyte antigen 96
1.76e-07	1.64e-09	7.25351	11.5053	2.37038	ADM	adrenomedullin///adrenomedullin
2.46e-07	2.45e-09	7.5122	11.2813	2.15725	TFB1M	transcription factor B1, mitochondrial
2.84e-07	2.91e-09	7.10059	10.9452	2.63274	FN1	fibronectin 1
					NNMT
3.18e-07	3.32e-09	7.06512	10.8154	2.40362	TP73-AS1	nicotinamide N-methyltransferase///TP73 antisense RNA 1
3.19e-07	3.34e-09	7.06353	10.8095	2.55867	RPL26	ribosomal protein L26
3.32e-07	3.5e-09	7.05065	10.7624	2.11809	A2M	alpha-2-macroglobulin
4.45e-07	5.09e-09	7.08282	10.4556	2.54638	COL8A1	collagen type VIII alpha 1 chain
4.31e-07	4.87e-09	6.96215	10.4384	2.02746	TOP1MT	topoisomerase (DNA) I, mitochondrial
4.57e-07	5.3e-09	6.93968	10.3561	2.20178	RAB31	RAB31, member RAS oncogene family
4.96e-07	5.77e-09	6.94053	10.2962	3.23124	CXCL2	C-X-C motif chemokine ligand 2///C-X-C motif chemokine ligand 2
5.21e-07	6.12e-09	7.03117	10.2756	2.77481	INHBA	inhibin beta A subunit
5.89e-07	7.26e-09	7.07562	10.1532	2.53903	UBE2V2	ubiquitin conjugating enzyme E2 V2
5.5e-07	6.58e-09	6.88136	10.1427	2.01698	HTRA1	HtrA serine peptidase 1
					FCER1G
6.27e-07	7.87e-09	6.83343	9.9674	2.02713	SF3B1	Fc fragment of IgE receptor Ig///splicing factor 3b subunit 1
6.76e-07	8.62e-09	7.02544	9.95619	2.12189	PPP1R7	protein phosphatase 1 regulatory subunit 7
8.38e-07	1.13e-08	6.85909	9.67542	2.00822	ADAMTS9	ADAM metallopeptidase with thrombospondin type 1 motif 9
9.18e-07	1.27e-08	7.01567	9.67055	2.74572	NOL7	nucleolar protein 7
9.49e-07	1.32e-08	6.81389	9.50256	2.32485	PDCD5	programmed cell death 5
9.54e-07	1.34e-08	6.71233	9.46991	2.02522	LST1	leukocyte specific transcript 1
					PPIAL4A
9.51e-07	1.33e-08	6.6928	9.45338	2.02151	PPIA	peptidylprolyl isomerase A like 4A///peptidylprolyl isomerase A
1.32e-06	2e-08	6.81229	9.20594	2.30608	RPP38	ribonuclease P/MRP subunit p38
1.24e-06	1.85e-08	6.60408	9.12952	2.23988	GTF3C6	general transcription factor IIIC subunit 6
1.39e-06	2.14e-08	6.56518	8.98762	2.06054	FBXO32	F-box protein 32
1.59e-06	2.51e-08	6.58636	8.91093	2.62429	PLA2G7	phospholipase A2 group VII
					C3
1.66e-06	2.68e-08	6.56787	8.84547	3.45647	ADH1B	complement component 3///alcohol dehydrogenase 1B (class I), beta polypeptide
1.77e-06	2.92e-08	6.70129	8.78577	2.25498	BTF3	basic transcription factor 3
1.97e-06	3.34e-08	6.60508	8.74063	3.81535	CYR61	cysteine rich angiogenic inducer 61
2.39e-06	4.17e-08	6.568	8.44013	2.82972	CYCS	cytochrome c, somatic
					NACA2
					NACAP1
2.42e-06	4.26e-08	6.39896	8.33814	2.88978	NACA	nascent polypeptide associated complex alpha subunit 2///nascent polypeptide associated complex alpha subunit pseudogene 1///nascent polypeptide-associated complex alpha subunit
2.38e-06	4.15e-08	6.38676	8.33794	2.00782	LGALS12	galectin 12
2.42e-06	4.26e-08	6.37974	8.31239	2.12876	IER5	immediate early response 5
2.92e-06	5.3e-08	6.32064	8.09771	2.24125	COL1A1	collagen type I alpha 1 chain
4.4e-06	8.99e-08	6.17827	7.58159	2.1798	STEAP4	STEAP4 metalloreductase
4.77e-06	9.93e-08	6.18715	7.53897	2.27623	BRIX1	BRX1, biogenesis of ribosomes
4.6e-06	9.48e-08	6.18156	7.53759	2.12044	ETS2	ETS proto-oncogene 2, transcription factor
4.77e-06	9.93e-08	6.18718	7.50019	2.17291	CTHRC1	collagen triple helix repeat containing 1
9.04e-06	2.18e-07	7.29423	6.94441	2.46775	GPSM1	G-protein signaling modulator 1
8.91e-06	2.12e-07	5.946	6.74373	2.0859	ABRACL	ABRA C-terminal like
9.2e-06	2.23e-07	5.96499	6.72992	2.0607	PSMD14	proteasome 26S subunit, non-ATPase 14
1.04e-05	2.61e-07	6.0146	6.70821	2.87431	SERPINE1	serpin family E member 1
1.07e-05	2.71e-07	5.96389	6.60549	2.22685	FCGR1A	Fc fragment of IgG receptor Ia
1.1e-05	2.8e-07	5.86971	6.46981	2.32336	SOD2	superoxide dismutase 2, mitochondrial
1.15e-05	2.98e-07	5.85319	6.41061	2.04822	GADD45B	growth arrest and DNA damage inducible beta
1.47e-05	4e-07	5.93361	6.31061	2.76267	COL16A1	collagen type XVI alpha 1 chain
1.28e-05	3.34e-07	5.82152	6.29718	2.04081	GLIPR1	GLI pathogenesis related 1
1.29e-05	3.39e-07	5.8331	6.29204	2.32727	SYNPO2	synaptopodin 2
1.4e-05	3.77e-07	5.80371	6.20781	2.1269	SORL1	sortilin related receptor 1
2.02e-05	5.9e-07	5.88749	5.96088	2.30762	UBE2Q2	ubiquitin conjugating enzyme E2 Q2
1.88e-05	5.36e-07	5.69254	5.83665	2.05904	ANXA1	annexin A1
2.06e-05	6.02e-07	5.6895	5.759	2.15057	ATF3	activating transcription factor 3
2.66e-05	8.38e-07	5.75858	5.61202	2.40658	HMGN1	high mobility group nucleosome binding domain 1///high mobility group nucleosome binding domain 1
2.44e-05	7.5e-07	5.6003	5.50878	2.22413	CXCL10	C-X-C motif chemokine ligand 10
2.64e-05	8.27e-07	5.58719	5.42181	2.14628	RPL13A	ribosomal protein L13a
4.03e-05	1.42e-06	5.45094	4.92639	3.35281	CXCL8	C-X-C motif chemokine ligand 8
5.13e-05	1.89e-06	5.53345	4.92353	2.18806	PCBP3	poly(rC) binding protein 3
5.25e-05	1.95e-06	5.61698	4.86785	2.24901	RBM34	RNA binding motif protein 34///RNA binding motif protein 34
4.54e-05	1.63e-06	5.38558	4.75105	2.37193	MGP	matrix Gla protein
6.25e-05	2.42e-06	5.45941	4.69179	2.0038	COL5A1	collagen type V alpha 1 chain
6e-05	2.29e-06	5.34169	4.55131	2.194	NUPR1	nuclear protein 1, transcriptional regulator
7.32e-05	2.95e-06	5.36152	4.48843	2.90708	THBS1	thrombospondin 1
6.37e-05	2.48e-06	5.26938	4.34449	2.05151	HIST3H3	histone cluster 3, H3
6.51e-05	2.55e-06	5.26155	4.31719	2.17267	COX6C	cytochrome c oxidase subunit 6C
7.47e-05	3.03e-06	5.27584	4.21129	3.1263	LCN2	lipocalin 2
9.3e-05	3.95e-06	5.41723	4.14218	2.14453	SLC12A9	solute carrier family 12 member 9
8.91e-05	3.74e-06	5.15454	3.9454	2.40684	S100A9	S100 calcium binding protein A9///FK506 binding protein 8
0.000105	4.56e-06	5.21431	3.89514	2.00635	ST20	suppressor of tumorigenicity 20
0.000137	6.45e-06	5.00127	3.41736	2.10895	S100A10	S100 calcium binding protein A10
0.000197	1.01e-05	5.03688	3.37967	2.22053	PAIP2	poly(A) binding protein interacting protein 2
0.000204	1.06e-05	4.97538	3.14863	2.20601	SULF1	sulfatase 1
0.000256	1.42e-05	4.79479	2.66719	2.04116	PTGIS	prostaglandin I2 (prostacyclin) synthase
					SERPINA1
0.000432	2.75e-05	4.58552	2.01546	2.12592	RPL35	serpin family A member 1///ribosomal protein L35
0.00119	9.74e-05	6.33244	1.7135	2.43768	BRDT	bromodomain testis associated
0.000669	4.78e-05	4.45451	1.59004	2.11104	DUSP1	dual specificity phosphatase 1
0.00103	8.12e-05	8.45574	0.918414	3.70839	CST13P	cystatin 13, pseudogene
0.00156	0.000136	4.42347	0.867797	2.33657	HLA-DRB1	major histocompatibility complex, class II, DR beta 1
0.00142	0.000122	4.22883	0.858634	2.20402	FAP	fibroblast activation protein alpha
0.000805	5.98e-05	10.5167	0.643826	5.10424	ATG16L2	autophagy related 16 like 2
0.00104	8.26e-05	9.91057	0.529081	5.1351	TMPRSS11B	transmembrane protease, serine 11B
0.00243	0.000236	4.07496	0.510999	3.65968	INHBA	inhibin beta A subunit
0.00171	0.000153	4.07418	0.36625	2.13465	SERPINA3	serpin family A member 3///serpin family A member 3
0.00327	0.00034	6.08829	0.234736	2.96718	TMPRSS6	transmembrane protease, serine 6
0.00258	0.000254	4.01837	0.231182	2.19318	ARPC3	actin related protein 2/3 complex subunit 3///actin related protein 2/3 complex subunit 3
0.00267	0.000264	3.9281	-0.076931	2.49776	H19	H19, imprinted maternally expressed transcript (non-protein coding)
0.00418	0.00047	3.81164	-0.212747	2.56485	GUCY1A3	guanylate cyclase 1 soluble subunit alpha
0.00699	0.000904	6.29892	-0.403634	2.94328	FAM171B	family with sequence similarity 171 member B
0.00337	0.000355	9.16244	-0.518426	5.39301	TMPRSS11A	transmembrane protease, serine 11A
0.00791	0.00106	5.48748	-0.615199	2.86975	SPATS1	spermatogenesis associated serine rich 1
0.00749	0.000991	6.18591	-0.672294	3.51945	SNTG1	syntrophin gamma 1
0.00765	0.00102	6.15393	-0.688109	3.36244	CLRN3	clarin 3
0.0115	0.00171	5.54701	-0.851526	2.52987	CLUH	clustered mitochondria homolog
0.0129	0.00199	4.89552	-1.06675	2.60932	PSD	pleckstrin and Sec7 domain containing
0.0131	0.00203	5.35764	-1.12644	2.85125	AQP4	AQP4 antisense RNA 1
0.0156	0.00255	4.6745	-1.13067	2.36254	CNOT6L	CCR4-NOT transcription complex subunit 6 like
0.0138	0.00218	5.27916	-1.17466	2.59916	PGK2	phosphoglycerate kinase 2
0.0115	0.00172	6.40494	-1.19319	3.73733	PCDH10	protocadherin 10
0.0147	0.00236	5.1927	-1.2289	3.63516	YIF1A	Yip1 interacting factor homolog A, membrane trafficking protein
0.0156	0.00253	4.6791	-1.24738	2.39836	POU2F1	POU class 2 homeobox 1
0.0161	0.00265	5.06991	-1.30802	3.23017	ARHGAP39	Rho GTPase activating protein 39
0.0194	0.00341	4.8072	-1.48577	2.39295	RNF133	ring finger protein 133
0.0195	0.00343	4.80155	-1.48972	2.61349	NR1H4	nuclear receptor subfamily 1 group H member 4
					PRB4
0.0201	0.00357	5.38647	-1.60412	3.20515	PRH2	proline rich protein BstNI subfamily 4///proline rich protein HaeIII subfamily 2
0.0243	0.00459	4.51043	-1.61305	2.04378	ASZ1	ankyrin repeat, SAM and basic leucine zipper domain containing 1
0.011	0.00162	3.37085	-1.63147	2.25463	FNDC1	fibronectin type III domain containing 1
0.0224	0.00411	5.20404	-1.69135	3.02964	MST1	macrophage stimulating 1
0.0113	0.00168	3.34954	-1.71481	2.21827	BCL2A1	BCL2 related protein A1
0.0235	0.00437	5.12623	-1.72999	2.8962	GABRB1	gamma-aminobutyric acid type A receptor beta1 subunit
0.0278	0.00551	4.33453	-1.76112	2.37645	DOCK4-AS1	DOCK4 antisense RNA 1
0.0257	0.00495	4.97418	-1.80805	2.8583	SARDH	sarcosine dehydrogenase
0.015	0.00242	3.23453	-1.88703	2.92647	SFRP2	secreted frizzled related protein 2
0.029	0.00583	4.77627	-1.91497	2.86817	SLMAP	sarcolemma associated protein
0.0202	0.00359	6.57892	-1.95702	4.83616	MRGPRX1	MAS related GPR family member X1
					FPGT
0.0306	0.00627	4.68929	-1.96393	2.87705	TNNI3K	TNNI3 interacting kinase///FPGT-TNNI3K readthrough///TNNI3 interacting kinase///fucose-1-phosphate guanylyltransferase
0.0309	0.00635	4.67436	-1.97246	2.66193	ASXL3	additional sex combs like 3, transcriptional regulator
0.0247	0.00469	3.29225	-1.99506	2.75769	MAGEA12	MAGE family member A12
0.0329	0.00691	4.57631	-2.02941	2.7596	FAM47A	family with sequence similarity 47 member A
0.0344	0.00736	4.50447	-2.07216	2.63743	CCSER1	coiled-coil serine rich protein 1
0.0204	0.00365	3.08952	-2.09541	2.67955	CHRDL2	chordin like 2
0.0362	0.00786	4.00232	-2.10823	2.41326	RBMY1A1	RNA binding motif protein, Y-linked, family 1, member A1
0.0349	0.00748	3.5948	-2.12838	2.07709	ZSWIM2	zinc finger SWIM-type containing 2
0.0277	0.00546	5.82384	-2.13019	4.2811	ADAMTS19	ADAM metallopeptidase with thrombospondin type 1 motif 19
0.0378	0.00835	4.36256	-2.15927	2.541	GOLGA6L1	golgin A6 family-like 1
0.0412	0.00937	3.84464	-2.24484	2.35511	CETN4P	centrin 4, pseudogene
0.0334	0.00706	5.39644	-2.24948	3.96692	CHST11	carbohydrate (chondroitin 4) sulfotransferase 11
0.0341	0.00728	5.34733	-2.26434	3.93082	DCD	dermcidin
0.0378	0.00833	5.13706	-2.33091	3.77625	SELV	selenoprotein V
0.0451	0.0106	3.73878	-2.33934	2.22149	HLA-DQA2	major histocompatibility complex, class II, DQ alpha 2
0.0398	0.00892	5.03148	-2.36621	3.69863	ATP1A1	ATPase Na+/K+ transporting subunit alpha 1
0.045	0.0105	4.78338	-2.4545	3.51626	SNAI2	snail family transcriptional repressor 2
0.0452	0.0106	4.77813	-2.45646	3.5124	TULP2	tubby like protein 2
0.0527	0.0131	3.88136	-2.48221	2.38218	SVBP	small vasohibin binding protein
0.0477	0.0114	4.67224	-2.49663	3.43456	TSSC1	tumor suppressing subtransferable candidate 1
0.0537	0.0134	3.8567	-2.49996	2.26217	RHOT1	ras homolog family member T1
0.0529	0.0131	3.34645	-2.56768	2.2031	LRRC36	leucine rich repeat containing 36
0.0544	0.0136	4.42098	-2.59819	3.24986	CARD19	caspase recruitment domain family member 19
0.0595	0.0153	3.71784	-2.60219	2.10278	SATL1	spermidine/spermine N1-acetyl transferase-like 1
0.0291	0.00584	2.9094	-2.62018	2.2751	SFRP4	secreted frizzled related protein 4
0.0585	0.015	4.29155	-2.65415	3.15472	IP6K3	inositol hexakisphosphate kinase 3
0.0607	0.0158	4.22371	-2.68452	3.10485	EPGN	epithelial mitogen
0.0667	0.0179	3.56127	-2.72215	2.01549	CRIM1	cysteine rich transmembrane BMP regulator 1
0.0672	0.0181	3.55093	-2.73025	2.22981	RORA	RORA antisense RNA 2
0.0686	0.0186	4.00572	-2.78722	2.9446	TRPC2	transient receptor potential cation channel subfamily C member 2, pseudogene
0.047	0.0112	2.65856	-2.79718	3.60045	RABL6	RAB, member RAS oncogene family-like 6
0.0705	0.0193	3.95878	-2.81039	2.9101	FER1L5	fer-1 like family member 5
0.0735	0.0204	3.43265	-2.82449	2.01658	LRRC39	leucine rich repeat containing 39
0.0763	0.0215	3.82616	-2.87796	2.81261	RP1	retinitis pigmentosa 1 (autosomal dominant)
0.0799	0.0229	3.3254	-2.91245	2.31424	CYLC1	cylicin 1
0.0815	0.0235	3.29856	-2.93484	2.18998	TMEM131	transmembrane protein 131
0.0835	0.0243	3.67508	-2.95887	2.70155	DST	dystonin
0.0785	0.0223	2.95432	-3.0057	2.09123	CC2D2B	coiled-coil and C2 domain containing 2B
0.0902	0.027	3.55057	-3.02883	2.61002	SEC14L3	SEC14 like lipid binding 3
0.0941	0.0285	3.48378	-3.06762	2.56092	KSR2	kinase suppressor of ras 2
0.096	0.0294	3.45011	-3.08751	2.53617	TTTY4	testis-specific transcript, Y-linked 4 (non-protein coding)
0.0962	0.0295	3.44663	-3.08958	2.53361	NPY5R	neuropeptide Y receptor Y5
0.0992	0.0307	3.39806	-3.11872	2.49791	NTSR2	neurotensin receptor 2
0.0997	0.031	3.38825	-3.12466	2.4907	PMS2P2	PMS1 homolog 2, mismatch repair system component pseudogene 2
0.103	0.0325	3.33387	-3.15797	2.45073	GRM5	glutamate metabotropic receptor 5
0.105	0.0331	3.31364	-3.17051	2.43586	MTA1	metastasis associated 1
0.108	0.0347	3.26171	-3.20312	2.39768	FGF16	fibroblast growth factor 16
0.111	0.0358	3.2245	-3.22683	2.37032	UGT2B4	UDP glucuronosyltransferase family 2 member B4
0.0479	0.0115	2.64235	-3.23448	2.53542	S100A8	S100 calcium binding protein A8
0.0465	0.011	2.69046	-3.23484	2.0755	MMP12	matrix metallopeptidase 12
0.112	0.0363	3.21011	-3.23608	2.35975	PPM1K	protein phosphatase, Mg2+/Mn2+ dependent 1K
0.119	0.0392	3.1239	-3.29241	2.29638	RLN3	relaxin 3
0.118	0.0389	2.83849	-3.34187	2.2425	A2ML1	alpha-2-macroglobulin like 1
0.0657	0.0175	2.48148	-3.35608	2.30012	TWIST1	twist family bHLH transcription factor 1
					KANSL1L
0.128	0.0436	3.00955	-3.36962	2.21232	RPE	KAT8 regulatory NSL complex subunit 1 like///ribulose-5-phosphate-3-epimerase
0.13	0.0446	2.98472	-3.38676	2.19407	ABCA13	ATP binding cassette subfamily A member 13
0.109	0.0352	2.62984	-3.39343	3.65346	DNAJA1	DnaJ heat shock protein family (Hsp40) member A1
0.119	0.0393	2.66067	-3.42597	2.17457	DGKI	diacylglycerol kinase iota
0.127	0.0434	2.74188	-3.43276	2.41843	DNAH17	dynein axonemal heavy chain 17
0.083	0.0241	2.33677	-3.64165	2.09531	GUCY1A3	guanylate cyclase 1 soluble subunit alpha
0.0775	0.022	2.38738	-3.6907	2.72434	THBS4	thrombospondin 4

## Sheet: log<-2
adj.P.Val	P.Value	t	B	logFC	Gene.symbol	Gene.title
1.52e-18	6.56e-23	-18.8578	41.4277	-6.1737	MUC5AC	mucin 5AC, oligomeric mucus/gel-forming
2.97e-17	1.93e-21	-15.6348	38.354	-3.70528	MT1E	metallothionein 1E
7.37e-17	6.37e-21	-15.0569	37.2056	-2.32482	RPL11	ribosomal protein L11
1.43e-16	1.54e-20	-15.7564	36.3201	-2.12863	HEATR3	HEAT repeat containing 3
4.49e-16	6.79e-20	-15.7809	34.873	-2.7148	PSENEN	presenilin enhancer gamma-secretase subunit
2.41e-15	4.17e-19	-14.3382	33.1251	-4.93623	HIST1H4C	histone cluster 1, H4c
4.06e-15	7.9e-19	-13.4473	32.5342	-2.92953	MIF	macrophage migration inhibitory factor (glycosylation-inhibiting factor)
2.08e-14	4.94e-18	-12.9696	30.7533	-3.0512	SMG1P5	SMG1P5, nonsense mediated mRNA decay associated PI3K related kinase pseudogene 5
1.16e-13	3.49e-17	-12.7871	28.8647	-2.72791	FICD	FIC domain containing
2.43e-13	1.05e-16	-12.1019	27.7794	-3.42623	SNHG5	small nucleolar RNA host gene 5
8.21e-13	4.61e-16	-15.1376	26.2819	-2.54247	CBX5	chromobox 5
7.97e-12	6.02e-15	-11.2905	23.8562	-2.05549	TLK1	tousled like kinase 1
1.54e-11	1.4e-14	-10.9254	23.0246	-2.37012	ASAP2	ArfGAP with SH3 domain, ankyrin repeat and PH domain 2
1.74e-11	1.69e-14	-10.6236	22.8135	-2.0645	ABCC3	ATP binding cassette subfamily C member 3
4.38e-11	4.82e-14	-11.9564	21.9022	-2.92851	PLEKHB2	pleckstrin homology domain containing B2
6.58e-11	7.96e-14	-10.3024	21.3129	-2.18703	IFI6	interferon alpha inducible protein 6
9.85e-11	1.3e-13	-13.7241	20.86	-2.15199	KIAA1143	KIAA1143
1.65e-10	2.24e-13	-10.5755	20.3649	-2.16399	SNRPN	small nuclear ribonucleoprotein polypeptide N
5.48e-10	1.05e-12	-9.65303	18.7975	-2.34007	POLR2E	RNA polymerase II subunit E
6.66e-10	1.32e-12	-9.23602	18.5171	-2.85696	TAX1BP3	Tax1 binding protein 3
9.26e-10	2.1e-12	-10.2078	18.2201	-3.38278	HIST1H4D	histone cluster 1, H4d
1.63e-09	4.31e-12	-9.42339	17.4473	-2.04519	ZDHHC12	zinc finger DHHC-type containing 12
3.79e-09	1.31e-11	-10.5971	16.5204	-2.09015	NBR1	NBR1, autophagy cargo receptor
4.33e-09	1.55e-11	-8.95553	16.1789	-2.64023	NME3	NME/NM23 nucleoside diphosphate kinase 3
5.36e-09	2.05e-11	-8.65295	15.8622	-2.46441	TMEM238	transmembrane protein 238
5.78e-09	2.25e-11	-8.78333	15.8036	-2.03376	TBC1D8B	TBC1 domain family member 8B
1.8e-08	9.79e-11	-8.34166	14.3581	-2.03801	STX16	syntaxin 16
2.49e-08	1.44e-10	-7.94091	13.9046	-2.17613	UGDH	UDP-glucose 6-dehydrogenase
4.54e-08	3.09e-10	-7.80111	13.1754	-2.09105	HACD3	3-hydroxyacyl-CoA dehydratase 3
5.56e-08	4.01e-10	-8.06642	13.0078	-2.28602	SNHG16	small nucleolar RNA host gene 16
4.25e-07	4.76e-09	-8.92914	10.8885	-2.22994	HIST1H4L	histone cluster 1, H4l
5.88e-07	7.23e-09	-7.31171	10.2051	-2.02705	MAP3K13	mitogen-activated protein kinase kinase kinase 13
					UNC5B
1.95e-05	5.6e-07	-5.75836	5.83518	-2.17193	AS1	UNC5B antisense RNA 1
4.29e-05	1.52e-06	-5.85582	5.21314	-2.11534	MED18	mediator complex subunit 18
0.000172	8.56e-06	-5.58738	3.35908	-2.0955	SLC31A1	solute carrier family 31 member 1
0.000217	1.15e-05	-4.87697	2.88808	-2.34066	SOSTDC1	sclerostin domain containing 1
0.000232	1.25e-05	-4.87416	2.8215	-2.52225	SST	somatostatin
0.000282	1.6e-05	-4.74123	2.53487	-2.30536	HPGD	hydroxyprostaglandin dehydrogenase 15-(NAD)
0.000647	4.55e-05	-4.86032	1.9466	-2.17528	ATP2A3	ATPase sarcoplasmic/endoplasmic reticulum Ca2+ transporting 3
0.000469	3.04e-05	-4.57184	1.93017	-2.30707	FAM177B	family with sequence similarity 177 member B///family with sequence similarity 177 member B
0.00093	7.14e-05	-4.94193	1.68973	-3.67148	CKM	creatine kinase, M-type
0.00127	0.000105	-4.83141	1.40446	-2.50742	CHD9	chromodomain helicase DNA binding protein 9
0.0016	0.000141	-5.35635	1.0325	-2.49318	MSH4	mutS homolog 4
0.00177	0.00016	-5.66875	0.908247	-3.50937	TNFRSF19	TNF receptor superfamily member 19
0.00203	0.000188	-4.03487	0.194576	-2.31068	MAL	mal, T-cell differentiation protein
0.0028	0.00028	-3.91595	-0.178098	-2.10699	ATP4B	ATPase H+/K+ transporting beta subunit
0.00998	0.00142	-4.40488	-0.814064	-2.58302	PPP1R15B	protein phosphatase 1 regulatory subunit 15B
0.0138	0.00218	-6.05858	-1.31971	-3.42362	POU4F3	POU class 4 homeobox 3
0.0215	0.0039	-4.30889	-1.49349	-2.30842	POU4F2	POU class 4 homeobox 2
0.0214	0.00388	-4.31306	-1.57294	-2.09252	PGR	progesterone receptor
0.00925	0.00129	-3.41079	-1.63355	-2.26676	SOX21	SRY-box 21
0.0233	0.00433	-4.56732	-1.65862	-2.22066	ZNF500	zinc finger protein 500
0.0243	0.00459	-3.66332	-1.78188	-2.18934	ZER1	zyg-11 related cell cycle regulator
0.0286	0.00572	-3.37306	-2.0179	-2.578	DMD	dystrophin
0.043	0.0099	-4.17449	-2.28029	-2.3624	FAM129C	family with sequence similarity 129 member C
0.0453	0.0106	-3.50554	-2.37857	-2.08477	C12orf74	chromosome 12 open reading frame 74
0.0175	0.00297	-3.12823	-2.40266	-2.13837	PSCA	prostate stem cell antigen
0.0547	0.0137	-3.83197	-2.51788	-2.19674	NBEA	neurobeachin
0.0633	0.0167	-3.63073	-2.66831	-2.07913	FGF14-AS1	FGF14 antisense RNA 1
0.0699	0.0191	-3.49924	-2.77108	-2.01484	ACTR2	ARP2 actin related protein 2 homolog
0.0654	0.0174	-3.01426	-2.84249	-2.85319	SCARA5	scavenger receptor class A member 5
0.0257	0.00493	-2.94288	-2.87827	-2.03547	KRT20	keratin 20
0.0791	0.0226	-3.76526	-2.91006	-2.76784	PALM3	paralemmin 3
0.082	0.0237	-3.70429	-2.9429	-2.72302	TMEM232	transmembrane protein 232
0.0868	0.0256	-3.61302	-2.99337	-2.65592	APOBEC3F	apolipoprotein B mRNA editing enzyme catalytic subunit 3F
					SMG1P6
					BOLA2B
0.11	0.0353	-3.24074	-3.21644	-2.38227	BOLA2	BOLA2-SMG1P6 readthrough///bolA family member 2B///bolA family member 2
0.126	0.0426	-3.03492	-3.35225	-2.23096	ARL6	ADP ribosylation factor like GTPase 6
0.132	0.0456	-2.96134	-3.40302	-2.17688	HRH4	histamine receptor H4
0.142	0.0506	-2.85179	-3.48084	-2.09635	IQCA1L	IQ motif containing with AAA domain 1 like
0.152	0.0556	-2.75477	-3.55197	-2.02503	HCFC2	host cell factor C2
0.15	0.0548	-2.40783	-3.76321	-2.19222	PTPRE	protein tyrosine phosphatase, receptor type E
0.202	0.0829	-2.19556	-3.97702	-2.02437	CLEC4C	C-type lectin domain family 4 member C
0.171	0.0657	-2.19697	-4.02872	-2.25607	NAALAD2	N-acetylated alpha-linked acidic dipeptidase 2
0.22	0.0937	-2.09549	-4.08108	-2.1681	NXPH1	neurexophilin 1
0.196	0.0795	-2.13007	-4.0959	-2.3744	RHBG	Rh family B glycoprotein (gene/pseudogene)
0.0914	0.0275	-2.29091	-4.27967	-2.33388	DEFA5	defensin alpha 5
0.221	0.0941	-1.80908	-4.38802	-2.04409	SP8	Sp8 transcription factor
0.103	0.0323	-2.22957	-4.39427	-2.09965	TMPRSS15	transmembrane protease, serine 15
0.288	0.139	-1.67981	-4.68793	-2.33548	ZNF182	zinc finger protein 182
