# Supplementary material for: Comprehensive Analysis of a circRNA-miRNA-mRNA Network to Reveal Potential Inflammation-Related Targets for Gastric Adenocarcinoma
Source: Mediators Inflamm. 2020 Aug 1;2020:9435608. doi: 10.1155/2020/9435608 (PMC7416288; doi:10.1155/2020/9435608)
Supplement: Supplementary 7 — Table S7: GC-related genes in the GeneCards and GenCLiP 3 database. [file 9435608.f7.xls]

## Sheet: Sheet1
GC-related genes in the GeneCards database		GC-related genes in the GenCLiP 3 database
Gene Symbol	Description	ERBB2
CDH1	Cadherin 1	CDH1
TP53	Tumor Protein P53	TP53
APC	APC Regulator Of WNT Signaling Pathway	AKT1
MLH1	MutL Homolog 1	VEGFA
BRCA1	BRCA1 DNA Repair Associated	EGFR
BRCA2	BRCA2 DNA Repair Associated	PTGS2
MSH2	MutS Homolog 2	BCL2
ATM	ATM Serine/Threonine Kinase	STAT3
ERBB2	Erb-B2 Receptor Tyrosine Kinase 2	MAPK1
KRAS	KRAS Proto-Oncogene, GTPase	MET
EGFR	Epidermal Growth Factor Receptor	CD44
PTEN	Phosphatase And Tensin Homolog	CD274
CDKN2A	Cyclin Dependent Kinase Inhibitor 2A	MUC5AC
CHEK2	Checkpoint Kinase 2	GAST
MSH6	MutS Homolog 6	MMP9
CTNNB1	Catenin Beta 1	MYC
MET	MET Proto-Oncogene, Receptor Tyrosine Kinase	CEACAM5
PIK3CA	Phosphatidylinositol-4,5-Bisphosphate 3-Kinase Catalytic Subunit Alpha	MTOR
VEGFA	Vascular Endothelial Growth Factor A	CASP3
MUTYH	MutY DNA Glycosylase	PTEN
STK11	Serine/Threonine Kinase 11	BIRC5
AKT1	AKT Serine/Threonine Kinase 1	PIK3CA
MYC	MYC Proto-Oncogene, BHLH Transcription Factor	IL1B
CCND1	Cyclin D1	RUNX3
SMAD4	SMAD Family Member 4	AFP
BRAF	B-Raf Proto-Oncogene, Serine/Threonine Kinase	MMP2
IL1B	Interleukin 1 Beta	CDKN1A
ESR1	Estrogen Receptor 1	BAX
RB1	RB Transcriptional Corepressor 1	CXCL8
TGFBR2	Transforming Growth Factor Beta Receptor 2	IL6
TERT	Telomerase Reverse Transcriptase	CDKN2A
TNF	Tumor Necrosis Factor	ALB
CDKN1B	Cyclin Dependent Kinase Inhibitor 1B	CCND1
EGF	Epidermal Growth Factor	MIR21
HRAS	HRas Proto-Oncogene, GTPase	TGFB1
CDKN1A	Cyclin Dependent Kinase Inhibitor 1A	MLH1
IL6	Interleukin 6	IL10
STAT3	Signal Transducer And Activator Of Transcription 3	MAPK3
CDK4	Cyclin Dependent Kinase 4	TNF
BAX	BCL2 Associated X, Apoptosis Regulator	FGFR2
PALB2	Partner And Localizer Of BRCA2	ABCB1
TGFB1	Transforming Growth Factor Beta 1	HGF
PMS2	PMS1 Homolog 2, Mismatch Repair System Component	CTNNB1
MTOR	Mechanistic Target Of Rapamycin Kinase	CXCR4
KIT	KIT Proto-Oncogene, Receptor Tyrosine Kinase	IL2
FGFR2	Fibroblast Growth Factor Receptor 2	JAG1
AXIN2	Axin 2	DPYD
FAS	Fas Cell Surface Death Receptor	MUC1
CTNNA1	Catenin Alpha 1	KDR
MIR21	MicroRNA 21	NFKB1
IL1RN	Interleukin 1 Receptor Antagonist	ERCC1
BMPR1A	Bone Morphogenetic Protein Receptor Type 1A	CRP
CASP8	Caspase 8	SNAI1
NRAS	NRAS Proto-Oncogene, GTPase	IL17A
NOTCH1	Notch Receptor 1	PCNA
TYMS	Thymidylate Synthetase	PDCD1
MDM2	MDM2 Proto-Oncogene	MAPK8
SMARCA4	SWI/SNF Related, Matrix Associated, Actin Dependent Regulator Of Chromatin, Subfamily A, Member 4	TFF1
SDHD	Succinate Dehydrogenase Complex Subunit D	MMP7
MGMT	O-6-Methylguanine-DNA Methyltransferase	CDX2
NF1	Neurofibromin 1	EZH2
IGF2	Insulin Like Growth Factor 2	GSTM1
FASLG	Fas Ligand	YAP1
IL10	Interleukin 10	MTHFR
PTGS2	Prostaglandin-Endoperoxide Synthase 2	XRCC1
SDHB	Succinate Dehydrogenase Complex Iron Sulfur Subunit B	FOXP3
CDKN2B	Cyclin Dependent Kinase Inhibitor 2B	PROM1
MTHFR	Methylenetetrahydrofolate Reductase	KRAS
TYMP	Thymidine Phosphorylase	TNFSF10
AURKA	Aurora Kinase A	PSCA
AR	Androgen Receptor	HIF1A
DNMT1	DNA Methyltransferase 1	VIM
PLAU	Plasminogen Activator, Urokinase	S100A8
EZH2	Enhancer Of Zeste 2 Polycomb Repressive Complex 2 Subunit	FAS
SMAD3	SMAD Family Member 3	IFNG
BCL2	BCL2 Apoptosis Regulator	TWIST1
FHIT	Fragile Histidine Triad Diadenosine Triphosphatase	NOTCH1
FGFR1	Fibroblast Growth Factor Receptor 1	FOXM1
MIR34A	MicroRNA 34a	IL1RN
RAF1	Raf-1 Proto-Oncogene, Serine/Threonine Kinase	HOTAIR
ERCC1	ERCC Excision Repair 1, Endonuclease Non-Catalytic Subunit	CXCL12
TLR4	Toll Like Receptor 4	GSTP1
MAP2K1	Mitogen-Activated Protein Kinase Kinase 1	RHOA
MIR145	MicroRNA 145	TYMP
H19	H19 Imprinted Maternally Expressed Transcript	ERBB3
TOP2A	DNA Topoisomerase II Alpha	GKN1
ESR2	Estrogen Receptor 2	TFF2
IRF1	Interferon Regulatory Factor 1	SPP1
DICER1	Dicer 1, Ribonuclease III	MAP2K7
MIR146A	MicroRNA 146a	MIR34A
TWIST1	Twist Family BHLH Transcription Factor 1	SOX2
PIK3R1	Phosphoinositide-3-Kinase Regulatory Subunit 1	JUN
PTCH1	Patched 1	MDM2
AKT2	AKT Serine/Threonine Kinase 2	PIK3CB
BARD1	BRCA1 Associated RING Domain 1	JAK2
CXCR4	C-X-C Motif Chemokine Receptor 4	SRC
EPCAM	Epithelial Cell Adhesion Molecule	TLR4
SLC2A1	Solute Carrier Family 2 Member 1	PGC
MIR27A	MicroRNA 27a	MUC2
MMP9	Matrix Metallopeptidase 9	BRCA1
SOX2	SRY-Box Transcription Factor 2	E2F1
MIR17	MicroRNA 17	ICAM1
SRC	SRC Proto-Oncogene, Non-Receptor Tyrosine Kinase	VEGFC
GLI1	GLI Family Zinc Finger 1	MIR146A
KLF6	Kruppel Like Factor 6	CASP9
RET	Ret Proto-Oncogene	SMAD4
MIR31	MicroRNA 31	CD8A
DPYD	Dihydropyrimidine Dehydrogenase	SHH
MIR143	MicroRNA 143	SIRT1
CXCL8	C-X-C Motif Chemokine Ligand 8	MGMT
RAD51C	RAD51 Paralog C	TERT
TP73	Tumor Protein P73	PPARG
NFKB1	Nuclear Factor Kappa B Subunit 1	FASLG
CASP3	Caspase 3	EPCAM
TGFBR1	Transforming Growth Factor Beta Receptor 1	NME1
MUC1	Mucin 1, Cell Surface Associated	MMP1
MIR141	MicroRNA 141	CCKBR
MIR125A	MicroRNA 125a	SP1
INS	Insulin	POU5F1
TCF7L2	Transcription Factor 7 Like 2	CD4
MIR126	MicroRNA 126	GSTT1
MIR221	MicroRNA 221	ABCG2
PPARG	Peroxisome Proliferator Activated Receptor Gamma	CD34
MAPK1	Mitogen-Activated Protein Kinase 1	HPSE
SMAD7	SMAD Family Member 7	RELA
GAST	Gastrin	HMGB1
NFE2L2	Nuclear Factor, Erythroid 2 Like 2	PTK2
MEN1	Menin 1	ATM
CASP10	Caspase 10	MSH2
FGFR3	Fibroblast Growth Factor Receptor 3	APC
BRIP1	BRCA1 Interacting Protein C-Terminal Helicase 1	ZEB1
MIR200C	MicroRNA 200c	DNMT1
GSTP1	Glutathione S-Transferase Pi 1	GHRL
HIF1A	Hypoxia Inducible Factor 1 Subunit Alpha	PIK3CG
RAD51D	RAD51 Paralog D	NODAL
MMP2	Matrix Metallopeptidase 2	GLI1
IFNG	Interferon Gamma	LGR5
GSTM1	Glutathione S-Transferase Mu 1	ABCC1
ODC1	Ornithine Decarboxylase 1	PARP1
RAD51	RAD51 Recombinase	LEP
OGG1	8-Oxoguanine DNA Glycosylase	IGF1
WNT5A	Wnt Family Member 5A	NOS2
MRE11	MRE11 Homolog, Double Strand Break Repair Nuclease	MUC16
CXCL12	C-X-C Motif Chemokine Ligand 12	CAV1
MIR222	MicroRNA 222	MMP14
YAP1	Yes Associated Protein 1	TIMP1
MIR214	MicroRNA 214	IL4
TGFB2	Transforming Growth Factor Beta 2	ERCC2
MIR223	MicroRNA 223	H19
ABCB1	ATP Binding Cassette Subfamily B Member 1	BCL2L1
TERC	Telomerase RNA Component	KRT20
BIRC5	Baculoviral IAP Repeat Containing 5	CASP8
MIR203A	MicroRNA 203a	SERPINE1
PDGFRB	Platelet Derived Growth Factor Receptor Beta	PLAUR
PTPN11	Protein Tyrosine Phosphatase Non-Receptor Type 11	BMI1
MIR10B	MicroRNA 10b	MACC1
JUN	Jun Proto-Oncogene, AP-1 Transcription Factor Subunit	CDKN1B
EP300	E1A Binding Protein P300	MALAT1
TFF1	Trefoil Factor 1	CDK4
MIR20A	MicroRNA 20a	ANXA5
SPP1	Secreted Phosphoprotein 1	MAPK14
FLT1	Fms Related Receptor Tyrosine Kinase 1	S100A4
WNT1	Wnt Family Member 1	HSP90AA1
IGF1	Insulin Like Growth Factor 1	SST
PDGFRA	Platelet Derived Growth Factor Receptor Alpha	EGR3
CD44	CD44 Molecule (Indian Blood Group)	ARID1A
ERCC2	ERCC Excision Repair 2, TFIIH Core Complex Helicase Subunit	CDH17
XIAP	X-Linked Inhibitor Of Apoptosis	PTPN11
MIR22	MicroRNA 22	UCA1
MIR29C	MicroRNA 29c	RAC1
MIR25	MicroRNA 25	CSF3
ARID1A	AT-Rich Interaction Domain 1A	SOX9
SMARCB1	SWI/SNF Related, Matrix Associated, Actin Dependent Regulator Of Chromatin, Subfamily B, Member 1	PVT1
IGF1R	Insulin Like Growth Factor 1 Receptor	PTP4A3
POLE	DNA Polymerase Epsilon, Catalytic Subunit	HSPA5
PROM1	Prominin 1	SPARC
MIR106B	MicroRNA 106b	BRAF
NBN	Nibrin	CD68
ZEB1	Zinc Finger E-Box Binding Homeobox 1	WNT5A
TP63	Tumor Protein P63	AURKA
MIRLET7A1	MicroRNA Let-7a-1	RASSF1
ZEB2	Zinc Finger E-Box Binding Homeobox 2	PRKAA1
MSH3	MutS Homolog 3	CDK2
HGF	Hepatocyte Growth Factor	MIR148A
MIR106A	MicroRNA 106a	FHIT
FGF2	Fibroblast Growth Factor 2	ZEB2
MUC5AC	Mucin 5AC, Oligomeric Mucus/Gel-Forming	IGF1R
CEACAM5	CEA Cell Adhesion Molecule 5	MIR126
TGFA	Transforming Growth Factor Alpha	CDK6
MIR155	MicroRNA 155	HP
RAD50	RAD50 Double Strand Break Repair Protein	OGG1
MIR150	MicroRNA 150	HSPA4
JAK2	Janus Kinase 2	CDH2
PSCA	Prostate Stem Cell Antigen	MCL1
AXIN1	Axin 1	ABO
FOXP3	Forkhead Box P3	LGALS3
PGR	Progesterone Receptor	MIR106A
BCL2L1	BCL2 Like 1	CYP2E1
MIR144	MicroRNA 144	SMAD2
TNFRSF10B	TNF Receptor Superfamily Member 10b	PSMD9
MIR93	MicroRNA 93	CLDN18
XRCC1	X-Ray Repair Cross Complementing 1	SOD2
TSC2	TSC Complex Subunit 2	PRNP
HSPB1	Heat Shock Protein Family B (Small) Member 1	VEGFD
MIR16-1	MicroRNA 16-1	AGT
LEP	Leptin	BECN1
MIR142	MicroRNA 142	MIR145
MAPK3	Mitogen-Activated Protein Kinase 3	TGFA
MIR200A	MicroRNA 200a	REG4
ZFHX3	Zinc Finger Homeobox 3	FLT1
CAT	Catalase	GKN2
NOTCH3	Notch Receptor 3	FBXW7
GNAS	GNAS Complex Locus	IGF2
RELA	RELA Proto-Oncogene, NF-KB Subunit	MTDH
HMOX1	Heme Oxygenase 1	PLK1
MIR107	MicroRNA 107	MIF
STAT1	Signal Transducer And Activator Of Transcription 1	PKM
CREB1	CAMP Responsive Element Binding Protein 1	MUC6
PDCD1	Programmed Cell Death 1	TIMP2
MMP7	Matrix Metallopeptidase 7	ADIPOQ
NOS2	Nitric Oxide Synthase 2	HMGA2
GHRL	Ghrelin And Obestatin Prepropeptide	HDAC1
SNAI2	Snail Family Transcriptional Repressor 2	SERPINB5
CD274	CD274 Molecule	MIR27A
MIR191	MicroRNA 191	PML
VEGFC	Vascular Endothelial Growth Factor C	COL18A1
CHEK1	Checkpoint Kinase 1	GRP
KCNQ1OT1	KCNQ1 Opposite Strand/Antisense Transcript 1	EPHA2
ATP4A	ATPase H+/K+ Transporting Subunit Alpha	UMPS
SDHC	Succinate Dehydrogenase Complex Subunit C	PDCD4
RASSF1	Ras Association Domain Family Member 1	CLDN4
CDX2	Caudal Type Homeobox 2	MIR375
JAG1	Jagged Canonical Notch Ligand 1	MIR155
ERBB4	Erb-B2 Receptor Tyrosine Kinase 4	PLCE1
MIR205	MicroRNA 205	SFRP1
MIR182	MicroRNA 182	IL18
MIR192	MicroRNA 192	SMAD3
SP1	Sp1 Transcription Factor	FGF2
MUC6	Mucin 6, Oligomeric Mucus/Gel-Forming	IL11
MIR15B	MicroRNA 15b	IL1A
CASP9	Caspase 9	FOXO3
ABCG2	ATP Binding Cassette Subfamily G Member 2 (Junior Blood Group)	CYP1A1
MIR451A	MicroRNA 451a	MIR200C
PLAUR	Plasminogen Activator, Urokinase Receptor	KRT19
KDR	Kinase Insert Domain Receptor	EGR1
CDK2	Cyclin Dependent Kinase 2	CYTOR
CD40LG	CD40 Ligand	CAT
NOTCH2	Notch Receptor 2	EGF
MIR122	MicroRNA 122	FOXO1
MIR200B	MicroRNA 200b	SLC2A1
FH	Fumarate Hydratase	PPP1R1B
SST	Somatostatin	HNF4A
E2F1	E2F Transcription Factor 1	FLT4
ERBB3	Erb-B2 Receptor Tyrosine Kinase 3	LPA
VDR	Vitamin D Receptor	IL6ST
BIRC3	Baculoviral IAP Repeat Containing 3	TLR2
NTRK1	Neurotrophic Receptor Tyrosine Kinase 1	MIR203A
NQO1	NAD(P)H Quinone Dehydrogenase 1	KLRK1
ERCC6	ERCC Excision Repair 6, Chromatin Remodeling Factor	CD40
HNF4A	Hepatocyte Nuclear Factor 4 Alpha	IL17F
MIR148A	MicroRNA 148a	CCL2
VHL	Von Hippel-Lindau Tumor Suppressor	SERPINA1
CDKN3	Cyclin Dependent Kinase Inhibitor 3	THBS1
TACC1	Transforming Acidic Coiled-Coil Containing Protein 1	MIR18A
KRT20	Keratin 20	TFF3
RARB	Retinoic Acid Receptor Beta	MIR141
MIAT	Myocardial Infarction Associated Transcript	CTLA4
MAP2K2	Mitogen-Activated Protein Kinase Kinase 2	LOX
MIR29B1	MicroRNA 29b-1	MIR107
MIR195	MicroRNA 195	TGFBR2
MIR29A	MicroRNA 29a	OLFM4
HOTAIR	HOX Transcript Antisense RNA	GHET1
RUNX3	RUNX Family Transcription Factor 3	SOD1
CCNE1	Cyclin E1	KDM1A
CYCS	Cytochrome C, Somatic	CDX1
MAPK8	Mitogen-Activated Protein Kinase 8	MUTYH
TSC1	TSC Complex Subunit 1	MIR10B
WNT2B	Wnt Family Member 2B	TNFRSF10B
WT1	WT1 Transcription Factor	DAPK1
CD40	CD40 Molecule	ALDH2
ABCC1	ATP Binding Cassette Subfamily C Member 1	CTSD
MIR193A	MicroRNA 193a	CSF2
FOS	Fos Proto-Oncogene, AP-1 Transcription Factor Subunit	PEBP1
ICAM1	Intercellular Adhesion Molecule 1	CREB1
IL2	Interleukin 2	XIAP
MIR100	MicroRNA 100	CACYBP
MIR181A1	MicroRNA 181a-1	APEX1
CDK6	Cyclin Dependent Kinase 6	CD24
SMAD2	SMAD Family Member 2	SERPINB3
MPO	Myeloperoxidase	TOP2A
RPS6KB1	Ribosomal Protein S6 Kinase B1	FGFR1
PDGFB	Platelet Derived Growth Factor Subunit B	PLAU
ALB	Albumin	TYMS
TIMP1	TIMP Metallopeptidase Inhibitor 1	BRCA2
TLR2	Toll Like Receptor 2	AREG
KRT19	Keratin 19	STK11
MUC2	Mucin 2, Oligomeric Mucus/Gel-Forming	NANOG
MMP14	Matrix Metallopeptidase 14	PAK1
BAP1	BRCA1 Associated Protein 1	EIF4E
SNAI1	Snail Family Transcriptional Repressor 1	TUBB3
ABCC2	ATP Binding Cassette Subfamily C Member 2	FASN
LRP5	LDL Receptor Related Protein 5	EPO
CCKBR	Cholecystokinin B Receptor	MIR106B
IDH1	Isocitrate Dehydrogenase (NADP(+)) 1	CCAT1
AFP	Alpha Fetoprotein	CCNB1
RHOA	Ras Homolog Family Member A	MIR223
MIR335	MicroRNA 335	IGFBP3
MIR34C	MicroRNA 34c	CD82
SOD2	Superoxide Dismutase 2	CXCR2
S100A8	S100 Calcium Binding Protein A8	TIMP3
BMP2	Bone Morphogenetic Protein 2	CDKN2B-AS1
MIR204	MicroRNA 204	CCL5
CCNB1	Cyclin B1	PTK2B
MIR24-2	MicroRNA 24-2	GDF15
DNMT3A	DNA Methyltransferase 3 Alpha	DNMT3B
BAK1	BCL2 Antagonist/Killer 1	ERBB4
MALAT1	Metastasis Associated Lung Adenocarcinoma Transcript 1	TP73
ACTB	Actin Beta	CXCL1
MIR373	MicroRNA 373	NRP1
NME1	NME/NM23 Nucleoside Diphosphate Kinase 1	MAP2K1
CYP1A1	Cytochrome P450 Family 1 Subfamily A Member 1	WNT1
MIR30E	MicroRNA 30e	BMP2
ENG	Endoglin	PAK4
GSK3B	Glycogen Synthase Kinase 3 Beta	CBLB
WWOX	WW Domain Containing Oxidoreductase	F3
FLT4	Fms Related Receptor Tyrosine Kinase 4	XAF1
PRKCA	Protein Kinase C Alpha	DKK1
PLK1	Polo Like Kinase 1	MIR204
PTK2	Protein Tyrosine Kinase 2	XRCC3
MMP1	Matrix Metallopeptidase 1	HLA-A
MIR483	MicroRNA 483	MIR31
TIMP2	TIMP Metallopeptidase Inhibitor 2	NAMPT
CTSD	Cathepsin D	CDC42
ADIPOQ	Adiponectin, C1Q And Collagen Domain Containing	DNMT3A
MIR183	MicroRNA 183	MIR196A2
CYP19A1	Cytochrome P450 Family 19 Subfamily A Member 1	MIR25
CYP17A1	Cytochrome P450 Family 17 Subfamily A Member 1	ETS1
NFKBIA	NFKB Inhibitor Alpha	MAD2L1
IGFBP3	Insulin Like Growth Factor Binding Protein 3	CDKN2B
THBS1	Thrombospondin 1	KRT7
DLEC1	DLEC1 Cilia And Flagella Associated Protein	MIR143
PCNA	Proliferating Cell Nuclear Antigen	PPP1R1A
MIR15A	MicroRNA 15a	MSMP
NF2	Neurofibromin 2	KLF4
MIR18A	MicroRNA 18a	SPHK1
MIR140	MicroRNA 140	ACE
CTLA4	Cytotoxic T-Lymphocyte Associated Protein 4	VIP
CHGA	Chromogranin A	MIR29C
PHB	Prohibitin	LGALS1
ABL1	ABL Proto-Oncogene 1, Non-Receptor Tyrosine Kinase	SKP2
TIMP3	TIMP Metallopeptidase Inhibitor 3	ST3GAL4
HRH2	Histamine Receptor H2	MIR152
MIR127	MicroRNA 127	GSTK1
MIR215	MicroRNA 215	PRKG1
AREG	Amphiregulin	REG1A
MIR424	MicroRNA 424	MIR20A
ROS1	ROS Proto-Oncogene 1, Receptor Tyrosine Kinase	ERCC5
DNMT3B	DNA Methyltransferase 3 Beta	GAS5
MKI67	Marker Of Proliferation Ki-67	MIR23A
MIR99A	MicroRNA 99a	CTSB
UCA1	Urothelial Cancer Associated 1	AR
E2F3	E2F Transcription Factor 3	MIR149
DCC	DCC Netrin 1 Receptor	F2R
SHH	Sonic Hedgehog Signaling Molecule	GLI2
NCOA3	Nuclear Receptor Coactivator 3	KIT
H3-3A	H3.3 Histone A	MYCL
MMP3	Matrix Metallopeptidase 3	FOS
CYP2D6	Cytochrome P450 Family 2 Subfamily D Member 6	CHEK1
BAD	BCL2 Associated Agonist Of Cell Death	NAT2
COMT	Catechol-O-Methyltransferase	FUT4
SERPINB5	Serpin Family B Member 5	VTCN1
GRP	Gastrin Releasing Peptide	HAVCR2
MIR23A	MicroRNA 23a	BSG
PRKAR1A	Protein Kinase CAMP-Dependent Type I Regulatory Subunit Alpha	MIR17
MIRLET7B	MicroRNA Let-7b	MIR183
MIR196B	MicroRNA 196b	CIAPIN1
ANXA5	Annexin A5	CDKN3
KRT7	Keratin 7	AQP3
CDK1	Cyclin Dependent Kinase 1	ENO1
GSTT1	Glutathione S-Transferase Theta 1	PTCH1
CSF3	Colony Stimulating Factor 3	FGF7
CRP	C-Reactive Protein	POSTN
GRB2	Growth Factor Receptor Bound Protein 2	CD14
MCL1	MCL1 Apoptosis Regulator, BCL2 Family Member	KLF5
BCL10	BCL10 Immune Signaling Adaptor	ARHGDIB
DAPK1	Death Associated Protein Kinase 1	LTA
HBEGF	Heparin Binding EGF Like Growth Factor	MPO
MIR199A1	MicroRNA 199a-1	TBX21
PVT1	Pvt1 Oncogene	ZFAS1
PTGS1	Prostaglandin-Endoperoxide Synthase 1	TNFSF13
CCND2	Cyclin D2	KIAA1524
MIR9-1	MicroRNA 9-1	MAP1LC3A
S100A4	S100 Calcium Binding Protein A4	MIR221
HLA-A	Major Histocompatibility Complex, Class I, A	SATB1
ACE	Angiotensin I Converting Enzyme	CDK1
KRT18	Keratin 18	TOP1
MIR375	MicroRNA 375	MIR195
MIR146B	MicroRNA 146b	DDIT3
FGF1	Fibroblast Growth Factor 1	IL2RA
VEGFD	Vascular Endothelial Growth Factor D	CTGF
RMRP	RNA Component Of Mitochondrial RNA Processing Endoribonuclease	FZD7
PIK3CB	Phosphatidylinositol-4,5-Bisphosphate 3-Kinase Catalytic Subunit Beta	FGFR4
MIR23B	MicroRNA 23b	ITGB1
MIR224	MicroRNA 224	IQGAP1
MAPK14	Mitogen-Activated Protein Kinase 14	MIR93
F2	Coagulation Factor II, Thrombin	S100A6
MIR486-1	MicroRNA 486-1	CHEK2
MCM4	Minichromosome Maintenance Complex Component 4	AFAP1-AS1
FGF7	Fibroblast Growth Factor 7	RARB
RNF43	Ring Finger Protein 43	MIR214
LBR	Lamin B Receptor	MT2A
CCK	Cholecystokinin	SERPINE2
SKP2	S-Phase Kinase Associated Protein 2	SCGB2A1
BSG	Basigin (Ok Blood Group)	YBX1
MAP3K6	Mitogen-Activated Protein Kinase Kinase Kinase 6	MIR22
MEG3	Maternally Expressed 3	CYR61
CAV1	Caveolin 1	MIR335
ALK	ALK Receptor Tyrosine Kinase	SOX4
PMS1	PMS1 Homolog 1, Mismatch Repair System Component	GDE1
RPL15	Ribosomal Protein L15	PDCD1LG2
JUP	Junction Plakoglobin	AGER
MYCN	MYCN Proto-Oncogene, BHLH Transcription Factor	SALL4
FLNC	Filamin C	MIR7-3HG
STAT5B	Signal Transducer And Activator Of Transcription 5B	ZNRD1
SHC1	SHC Adaptor Protein 1	ANGPT2
PAK1	P21 (RAC1) Activated Kinase 1	RETN
CCNA2	Cyclin A2	CEACAM6
GAS5	Growth Arrest Specific 5	MIR133B
SDHA	Succinate Dehydrogenase Complex Flavoprotein Subunit A	PDGFRB
IL17A	Interleukin 17A	KISS1
GATA3	GATA Binding Protein 3	STMN1
MTAP	Methylthioadenosine Phosphorylase	MMP11
KLK3	Kallikrein Related Peptidase 3	ROS1
RUNX2	RUNX Family Transcription Factor 2	DICER1
MUC16	Mucin 16, Cell Surface Associated	ANXA2
BMI1	BMI1 Proto-Oncogene, Polycomb Ring Finger	MSH6
FZD5	Frizzled Class Receptor 5	CCK
KITLG	KIT Ligand	SDC1
WRN	WRN RecQ Like Helicase	HSPD1
MIRLET7D	MicroRNA Let-7d	NCL
KLF4	Kruppel Like Factor 4	NFE2L2
CDH2	Cadherin 2	METTL3
SERPINA3	Serpin Family A Member 3	MEG3
PRKCD	Protein Kinase C Delta	CCNE1
VIM	Vimentin	MDK
CDKN2B-AS1	CDKN2B Antisense RNA 1	RUNX1
CD82	CD82 Molecule	ROCK1
MIR26A1	MicroRNA 26a-1	GJA1
SOX4	SRY-Box Transcription Factor 4	TNFRSF10A
PIK3R3	Phosphoinositide-3-Kinase Regulatory Subunit 3	AHR
CCAT1	Colon Cancer Associated Transcript 1	NDRG1
U2AF1	U2 Small Nuclear RNA Auxiliary Factor 1	CD79A
MAGEA1	MAGE Family Member A1	RPRM
XPC	XPC Complex Subunit, DNA Damage Recognition And Repair Factor	E2F3
HLA-DRB1	Major Histocompatibility Complex, Class II, DR Beta 1	KRT18
IL7	Interleukin 7	MUC4
EDNRA	Endothelin Receptor Type A	GPX3
PAX5	Paired Box 5	CFL1
CSF2	Colony Stimulating Factor 2	LILRB1
JAK3	Janus Kinase 3	CD163
EZR	Ezrin	PRKCA
MIR331	MicroRNA 331	MKI67
GADD45A	Growth Arrest And DNA Damage Inducible Alpha	CCR7
FEZF1	FEZ Family Zinc Finger 1	EZR
HNF1B	HNF1 Homeobox B	GACAT3
SPINK1	Serine Peptidase Inhibitor Kazal Type 1	ZKSCAN1
CBLIF	Cobalamin Binding Intrinsic Factor	MIR206
NEAT1	Nuclear Paraspeckle Assembly Transcript 1	STAT1
LEF1	Lymphoid Enhancer Binding Factor 1	TXN
IL4	Interleukin 4	RACK1
MTDH	Metadherin	SOCS1
MIR185	MicroRNA 185	HPGD
TTN	Titin	MIR19A
CTNND1	Catenin Delta 1	CD40LG
CREBBP	CREB Binding Protein	NOD1
HSP90AA1	Heat Shock Protein 90 Alpha Family Class A Member 1	GATA4
TFF2	Trefoil Factor 2	ADAM9
FOXM1	Forkhead Box M1	ALDH1A1
PLCG1	Phospholipase C Gamma 1	BDNF
KEAP1	Kelch Like ECH Associated Protein 1	WNT2
MIR149	MicroRNA 149	S100A9
CALCA	Calcitonin Related Polypeptide Alpha	HBEGF
E2F2	E2F Transcription Factor 2	MIR125A
MIR196A1	MicroRNA 196a-1	BBC3
GKN1	Gastrokine 1	CTSL
TNFSF11	TNF Superfamily Member 11	SMAD7
TUG1	Taurine Up-Regulated 1	XCL1
SERPINE1	Serpin Family E Member 1	CHFR
NTRK3	Neurotrophic Receptor Tyrosine Kinase 3	NEAT1
XRCC3	X-Ray Repair Cross Complementing 3	GATA6
SERPINA1	Serpin Family A Member 1	MIR222
IFI27	Interferon Alpha Inducible Protein 27	LYVE1
MAGEA3	MAGE Family Member A3	PTPA
SUFU	SUFU Negative Regulator Of Hedgehog Signaling	DCC
CCAT2	Colon Cancer Associated Transcript 2	MECP2
ENO2	Enolase 2	TERC
CCR6	C-C Motif Chemokine Receptor 6	ATG5
ITGB3	Integrin Subunit Beta 3	GAPLINC
NAT2	N-Acetyltransferase 2	MMP13
TOP1	DNA Topoisomerase I	TLR9
BMP6	Bone Morphogenetic Protein 6	CD80
LGALS3	Galectin 3	FAT4
EPHA2	EPH Receptor A2	LDHA
XIST	X Inactive Specific Transcript	ODC1
EIF4EBP1	Eukaryotic Translation Initiation Factor 4E Binding Protein 1	NEDD9
MIR181B1	MicroRNA 181b-1	SQSTM1
EPOR	Erythropoietin Receptor	HOTTIP
FLCN	Folliculin	ADAM17
CLDN4	Claudin 4	RPSA
GCG	Glucagon	MIR17HG
FGF4	Fibroblast Growth Factor 4	GATA3
CA9	Carbonic Anhydrase 9	DKK3
WNT6	Wnt Family Member 6	CCND2
PIK3CG	Phosphatidylinositol-4,5-Bisphosphate 3-Kinase Catalytic Subunit Gamma	HULC
RAC1	Rac Family Small GTPase 1	SNAI2
MIR30A	MicroRNA 30a	BCL2L11
FBXW7	F-Box And WD Repeat Domain Containing 7	NOTCH2
CCNE2	Cyclin E2	IFNA1
POMC	Proopiomelanocortin	PTGER4
CTAG2	Cancer/Testis Antigen 2	VAV3
TFF3	Trefoil Factor 3	MUC3A
SOD1	Superoxide Dismutase 1	MAP1LC3B
MIRLET7I	MicroRNA Let-7i	FAP
FASN	Fatty Acid Synthase	PGF
BUB1B	BUB1 Mitotic Checkpoint Serine/Threonine Kinase B	COL1A1
MIR152	MicroRNA 152	CDKN1C
WNT3	Wnt Family Member 3	CASP7
MUC4	Mucin 4, Cell Surface Associated	ERCC4
HPSE	Heparanase	LGMN
CFLAR	CASP8 And FADD Like Apoptosis Regulator	ACKR3
CASC2	Cancer Susceptibility 2	LCN2
ECT2	Epithelial Cell Transforming 2	VCAM1
GKN2	Gastrokine 2	NTN1
KRT17	Keratin 17	TOB1
FSCN1	Fascin Actin-Bundling Protein 1	HDAC2
ALOX5	Arachidonate 5-Lipoxygenase	AICDA
IKBKG	Inhibitor Of Nuclear Factor Kappa B Kinase Regulatory Subunit Gamma	CYP2A6
CTAG1B	Cancer/Testis Antigen 1B	ANXA7
MIR193B	MicroRNA 193b	AKT2
MYD88	MYD88 Innate Immune Signal Transduction Adaptor	MIR144
PGA3	Pepsinogen A3	HMOX1
LINC-ROR	Long Intergenic Non-Protein Coding RNA, Regulator Of Reprogramming	MIR200B
MIR137	MicroRNA 137	SAPCD2
PARP1	Poly(ADP-Ribose) Polymerase 1	BUB1B
IDH2	Isocitrate Dehydrogenase (NADP(+)) 2	CRKL
MIR342	MicroRNA 342	RB1
TNFSF10	TNF Superfamily Member 10	MIR215
SIRT1	Sirtuin 1	SOCS3
SPRY4-IT1	SPRY4 Intronic Transcript 1	THY1
CYP3A4	Cytochrome P450 Family 3 Subfamily A Member 4	TIAM1
MIR133B	MicroRNA 133b	MMP3
HSPA5	Heat Shock Protein Family A (Hsp70) Member 5	ERAS
PCAT1	Prostate Cancer Associated Transcript 1	CCR2
HOTTIP	HOXA Distal Transcript Antisense RNA	TXNRD1
HDC	Histidine Decarboxylase	TNFRSF6B
CDKN1C	Cyclin Dependent Kinase Inhibitor 1C	RARA
SYP	Synaptophysin	ESM1
ZFAS1	ZNFX1 Antisense RNA 1	IL32
PGA5	Pepsinogen A5	XRCC6
CYTOR	Cytoskeleton Regulator RNA	KLF6
WNT3A	Wnt Family Member 3A	POLB
S100A6	S100 Calcium Binding Protein A6	CXCR3
KRT8	Keratin 8	MYCN
BECN1	Beclin 1	DCTN6
PGA4	Pepsinogen A4	CCR4
GRB7	Growth Factor Receptor Bound Protein 7	CYP19A1
MIR30B	MicroRNA 30b	ABCC3
FZD7	Frizzled Class Receptor 7	MIR29A
CASR	Calcium Sensing Receptor	PXN
CCL2	C-C Motif Chemokine Ligand 2	ANGPT1
CXCL1	C-X-C Motif Chemokine Ligand 1	IDO1
HULC	Hepatocellular Carcinoma Up-Regulated Long Non-Coding RNA	TEAD4
BUB1	BUB1 Mitotic Checkpoint Serine/Threonine Kinase	PROX1
MAX	MYC Associated Factor X	MIR34C
CCL5	C-C Motif Chemokine Ligand 5	COL1A2
CD36	CD36 Molecule	GSK3B
REG4	Regenerating Family Member 4	HOXA10
CBL	Cbl Proto-Oncogene	VDR
AKT3	AKT Serine/Threonine Kinase 3	MTA1
ADA	Adenosine Deaminase	MSI1
CD24	CD24 Molecule	MIR185
MCC	MCC Regulator Of WNT Signaling Pathway	BTG2
GHET1	Gastric Carcinoma Proliferation Enhancing Transcript 1	NOD2
IFNA1	Interferon Alpha 1	FSCN1
CD19	CD19 Molecule	SERPINA3
HDAC9	Histone Deacetylase 9	WNT2B
URGCP	Upregulator Of Cell Proliferation	SOX2-OT
GREM1	Gremlin 1, DAN Family BMP Antagonist	MT1JP
PDCD4	Programmed Cell Death 4	NANOGP8
ADH1C	Alcohol Dehydrogenase 1C (Class I), Gamma Polypeptide	TET1
DES	Desmin	MIR30A
FGFR4	Fibroblast Growth Factor Receptor 4	MIR27B
ATRX	ATRX Chromatin Remodeler	ALCAM
MIR338	MicroRNA 338	BRD4
FANCC	FA Complementation Group C	INHBA
BCL2L11	BCL2 Like 11	CLDN1
CDH17	Cadherin 17	FEN1
BMP4	Bone Morphogenetic Protein 4	CTTN
TNFRSF1B	TNF Receptor Superfamily Member 1B	CMA1
CTSB	Cathepsin B	CLIC1
STMN1	Stathmin 1	TP63
MIR324	MicroRNA 324	MGAT5
CEACAM6	CEA Cell Adhesion Molecule 6	SPINK1
TPX2	TPX2 Microtubule Nucleation Factor	NR4A1
MIR423	MicroRNA 423	GRB7
MME	Membrane Metalloendopeptidase	STARD3
MIR27B	MicroRNA 27b	WNT3A
LIMK1	LIM Domain Kinase 1	YY1
WNT2	Wnt Family Member 2	MSLN
RECQL4	RecQ Like Helicase 4	FN1
H2AC18	H2A Clustered Histone 18	PCLAF
IFNA2	Interferon Alpha 2	IL22
CYP1B1	Cytochrome P450 Family 1 Subfamily B Member 1	S100P
CEACAM1	CEA Cell Adhesion Molecule 1	MIRLET7B
RUNX1	RUNX Family Transcription Factor 1	SRI
ALDH1A1	Aldehyde Dehydrogenase 1 Family Member A1	HSP90B1
MALT1	MALT1 Paracaspase	RPS6KB1
HOXA11-AS	HOXA11 Antisense RNA	MIR429
CDC42	Cell Division Cycle 42	AURKB
MIR24-1	MicroRNA 24-1	ENG
CLDN3	Claudin 3	KDM5A
PTPN3	Protein Tyrosine Phosphatase Non-Receptor Type 3	IRF1
DIABLO	Diablo IAP-Binding Mitochondrial Protein	MIR130A
NFKB2	Nuclear Factor Kappa B Subunit 2	EIF5A2
FGF19	Fibroblast Growth Factor 19	MIR217
SNHG1	Small Nucleolar RNA Host Gene 1	ARL6IP5
NOTCH4	Notch Receptor 4	BUB1
SNHG16	Small Nucleolar RNA Host Gene 16	MAGEA3
TLR9	Toll Like Receptor 9	KCNH2
EGR1	Early Growth Response 1	BMP4
ANGPT2	Angiopoietin 2	NRAS
ACTC1	Actin Alpha Cardiac Muscle 1	DDX53
COL1A1	Collagen Type I Alpha 1 Chain	NDRG2
MTA1	Metastasis Associated 1	CD276
MIR532	MicroRNA 532	NFKBIA
WNT10B	Wnt Family Member 10B	NCAM1
CSNK2A1	Casein Kinase 2 Alpha 1	MME
CD34	CD34 Molecule	IL23A
PWRN1	Prader-Willi Region Non-Protein Coding RNA 1	SIRT3
MIR129-1	MicroRNA 129-1	REG3A
MIR181C	MicroRNA 181c	MIR449A
IQGAP1	IQ Motif Containing GTPase Activating Protein 1	BIRC7
HLA-B	Major Histocompatibility Complex, Class I, B	TUG1
NKX2-1	NK2 Homeobox 1	IL24
ATAD2	ATPase Family AAA Domain Containing 2	MYH9
ADH1B	Alcohol Dehydrogenase 1B (Class I), Beta Polypeptide	KLK6
DANCR	Differentiation Antagonizing Non-Protein Coding RNA	UCHL1
CAPN9	Calpain 9	LEPR
SCT	Secretin	HDGF
UMPS	Uridine Monophosphate Synthetase	NOS3
NOD2	Nucleotide Binding Oligomerization Domain Containing 2	CASC11
RARA	Retinoic Acid Receptor Alpha	YWHAZ
RECK	Reversion Inducing Cysteine Rich Protein With Kazal Motifs	ZFHX3
CDX1	Caudal Type Homeobox 1	HDAC9
DKK3	Dickkopf WNT Signaling Pathway Inhibitor 3	CXCL5
CLDN7	Claudin 7	TFAP4
GACAT2	Gastric Cancer Associated Transcript 2	PCDH10
AFAP1-AS1	AFAP1 Antisense RNA 1	UHRF1
PANDAR	Promoter Of CDKN1A Antisense DNA Damage Activated RNA	ADH1B
PTENP1	Phosphatase And Tensin Homolog Pseudogene 1	SULF1
CRNDE	Colorectal Neoplasia Differentially Expressed	UGT1A1
BIRC2	Baculoviral IAP Repeat Containing 2	RNF180
SOX2-OT	SOX2 Overlapping Transcript	CCR5
CD4	CD4 Molecule	HES1
CR2	Complement C3d Receptor 2	MIR137
FLT3	Fms Related Receptor Tyrosine Kinase 3	USP22
ALDH2	Aldehyde Dehydrogenase 2 Family Member	HOXA13
BID	BH3 Interacting Domain Death Agonist	L1CAM
PRDM2	PR/SET Domain 2	MS4A1
ELANE	Elastase, Neutrophil Expressed	PGK1
LMNA	Lamin A/C	PTPN6
UBE2C	Ubiquitin Conjugating Enzyme E2 C	PFKFB3
PKM	Pyruvate Kinase M1/2	HSPB3
GJA1	Gap Junction Protein Alpha 1	SERPINB2
CXCR2	C-X-C Motif Chemokine Receptor 2	CRK
FENDRR	FOXF1 Adjacent Non-Coding Developmental Regulatory RNA	PAQR3
MIF	Macrophage Migration Inhibitory Factor	SMYD3
MIR139	MicroRNA 139	TCHP
POSTN	Periostin	WT1
RUFY3	RUN And FYVE Domain Containing 3	KLK10
LINC00673	Long Intergenic Non-Protein Coding RNA 673	CFLAR
MIR124-1	MicroRNA 124-1	CLU
COX5A	Cytochrome C Oxidase Subunit 5A	RASAL1
BANCR	BRAF-Activated Non-Protein Coding RNA	SIAH1
LZTS1	Leucine Zipper Tumor Suppressor 1	TES
TET2	Tet Methylcytosine Dioxygenase 2	BCL2L2
NANOG	Nanog Homeobox	HOXD10
ANXA1	Annexin A1	ALPP
GATA6	GATA Binding Protein 6	PCAT1
GACAT3	Gastric Cancer Associated Transcript 3	KLF8
SMARCA2	SWI/SNF Related, Matrix Associated, Actin Dependent Regulator Of Chromatin, Subfamily A, Member 2	CCAT2
CCNA1	Cyclin A1	RNMT
PRL	Prolactin	PTHLH
FOXP1	Forkhead Box P1	F2RL1
FOXO1	Forkhead Box O1	KDM4B
CCR7	C-C Motif Chemokine Receptor 7	CT83
PIK3R2	Phosphoinositide-3-Kinase Regulatory Subunit 2	DROSHA
MIR101-1	MicroRNA 101-1	BAK1
MMP11	Matrix Metallopeptidase 11	CDK5
GCRG224	Gastric Cancer-Related Gene GCRG224	LIN28A
CYP2C19	Cytochrome P450 Family 2 Subfamily C Member 19	HMGA1
ETV1	ETS Variant Transcription Factor 1	PLA2G2A
ELAVL1	ELAV Like RNA Binding Protein 1	CBL
SETD2	SET Domain Containing 2, Histone Lysine Methyltransferase	MIR34B
TLR5	Toll Like Receptor 5	GIF
XRCC2	X-Ray Repair Cross Complementing 2	TEK
MIR378A	MicroRNA 378a	WWTR1
TGFB3	Transforming Growth Factor Beta 3	ADIPOR1
FGF9	Fibroblast Growth Factor 9	SMOX
VIP	Vasoactive Intestinal Peptide	COX8A
DHFR	Dihydrofolate Reductase	MIR182
ITGA6	Integrin Subunit Alpha 6	PHB2
IRS1	Insulin Receptor Substrate 1	PGR
ETS1	ETS Proto-Oncogene 1, Transcription Factor	CD9
BLACAT1	Bladder Cancer Associated Transcript 1	PECAM1
SSTR2	Somatostatin Receptor 2	EIF4EBP1
NOS1	Nitric Oxide Synthase 1	MTA2
PTPRC	Protein Tyrosine Phosphatase Receptor Type C	HOXC10
KDM4C	Lysine Demethylase 4C	XRCC5
IGF2R	Insulin Like Growth Factor 2 Receptor	NTRK2
DKK1	Dickkopf WNT Signaling Pathway Inhibitor 1	MYD88
BCAR4	Breast Cancer Anti-Estrogen Resistance 4	HMGB3
MT-CYB	Mitochondrially Encoded Cytochrome B	MICA
IL2RA	Interleukin 2 Receptor Subunit Alpha	RUNX2
ELN	Elastin	KLF2
CLDN18	Claudin 18	CTNND1
PLA2G2A	Phospholipase A2 Group IIA	HTRA1
ATR	ATR Serine/Threonine Kinase	FOXQ1
ATP7A	ATPase Copper Transporting Alpha	TERF2
TH	Tyrosine Hydroxylase	HK1
INHBA	Inhibin Subunit Beta A	TACSTD2
PTH	Parathyroid Hormone	LMX1A
MECOM	MDS1 And EVI1 Complex Locus	RECK
IL11	Interleukin 11	LYPD5
CNDP2	Carnosine Dipeptidase 2	PRKCB
CFTR	CF Transmembrane Conductance Regulator	PNP
TLR3	Toll Like Receptor 3	ID1
BLM	BLM RecQ Like Helicase	TNFAIP8L2
XRCC6	X-Ray Repair Cross Complementing 6	MIR139
BCL6	BCL6 Transcription Repressor	RHOC
F3	Coagulation Factor III, Tissue Factor	EP300
EPHX1	Epoxide Hydrolase 1	FOXA1
ITGB1	Integrin Subunit Beta 1	CTHRC1
CHUK	Component Of Inhibitor Of Nuclear Factor Kappa B Kinase Complex	STK16
CTTN	Cortactin	TSPAN8
XRCC5	X-Ray Repair Cross Complementing 5	MORC2
WNT9A	Wnt Family Member 9A	KITLG
CDK12	Cyclin Dependent Kinase 12	TGFBR1
DLC1	DLC1 Rho GTPase Activating Protein	CD151
KCMF1	Potassium Channel Modulatory Factor 1	MIR497
HAGLR	HOXD Antisense Growth-Associated Long Non-Coding RNA	HHIP
NR3C2	Nuclear Receptor Subfamily 3 Group C Member 2	CADM1
GNRH1	Gonadotropin Releasing Hormone 1	TFPI2
MAP2K4	Mitogen-Activated Protein Kinase Kinase 4	CTNNA1
PDPN	Podoplanin	TRIM59
DLL4	Delta Like Canonical Notch Ligand 4	ESR1
KLF5	Kruppel Like Factor 5	PDPK1
RPS6KB2	Ribosomal Protein S6 Kinase B2	HOXA11-AS
LINC00261	Long Intergenic Non-Protein Coding RNA 261	MAP3K5
KMT2A	Lysine Methyltransferase 2A	SMO
WNT8B	Wnt Family Member 8B	MIR503
CCN2	Cellular Communication Network Factor 2	TF
GDNF	Glial Cell Derived Neurotrophic Factor	CDH11
TNFRSF6B	TNF Receptor Superfamily Member 6b	IFNA2
IL3	Interleukin 3	ZIC1
L1CAM	L1 Cell Adhesion Molecule	TP73-AS1
DVL1	Dishevelled Segment Polarity Protein 1	MIR494
DDB2	Damage Specific DNA Binding Protein 2	ADIPOR2
HDAC1	Histone Deacetylase 1	CD83
MIR125B1	MicroRNA 125b-1	BMP7
NTS	Neurotensin	MIR100
PECAM1	Platelet And Endothelial Cell Adhesion Molecule 1	SLC4A1
FBN1	Fibrillin 1	ITGB3
RIOX2	Ribosomal Oxygenase 2	VGLL4
CD80	CD80 Molecule	LIN28B
SLCO1B3	Solute Carrier Organic Anion Transporter Family Member 1B3	MIR196B
ZKSCAN1	Zinc Finger With KRAB And SCAN Domains 1	DMBT1
EPHB2	EPH Receptor B2	NT5E
GIP	Gastric Inhibitory Polypeptide	CLDN3
BTK	Bruton Tyrosine Kinase	OIP5-AS1
SOS2	SOS Ras/Rho Guanine Nucleotide Exchange Factor 2	PTGS1
AHR	Aryl Hydrocarbon Receptor	FOSL1
TP53COR1	Tumor Protein P53 Pathway Corepressor 1	AKR1B10
PPM1D	Protein Phosphatase, Mg2+/Mn2+ Dependent 1D	SPRY4-IT1
ATP12A	ATPase H+/K+ Transporting Non-Gastric Alpha2 Subunit	EPOR
FZD2	Frizzled Class Receptor 2	PTPN1
TINCR	TINCR Ubiquitin Domain Containing	HSPB1
CACYBP	Calcyclin Binding Protein	BCL6B
PSG2	Pregnancy Specific Beta-1-Glycoprotein 2	PANDAR
KLK10	Kallikrein Related Peptidase 10	ATF4
HNF1A-AS1	HNF1A Antisense RNA 1	MERTK
CYP2E1	Cytochrome P450 Family 2 Subfamily E Member 1	TMPRSS4
CDH13	Cadherin 13	MIR186
SNHG7	Small Nucleolar RNA Host Gene 7	APOB
PEBP1	Phosphatidylethanolamine Binding Protein 1	CMTM3
GIPR	Gastric Inhibitory Polypeptide Receptor	MMP10
EDN1	Endothelin 1	ANGPTL2
SNHG12	Small Nucleolar RNA Host Gene 12	PTH
HMGB1	High Mobility Group Box 1	ILK
ESM1	Endothelial Cell Specific Molecule 1	XPC
POU5F1	POU Class 5 Homeobox 1	GOLPH3
TCF7	Transcription Factor 7	PTK7
MLH3	MutL Homolog 3	CBR1
PRNCR1	Prostate Cancer Associated Non-Coding RNA 1	GCG
MIR210	MicroRNA 210	CXCR1
HOXA-AS2	HOXA Cluster Antisense RNA 2	GNL3
ITGA2B	Integrin Subunit Alpha 2b	RARRES2
NCAM1	Neural Cell Adhesion Molecule 1	ASPN
LMNB2	Lamin B2	NQO1
RHBDF2	Rhomboid 5 Homolog 2	STC2
MST1R	Macrophage Stimulating 1 Receptor	LGALS9
CASC9	Cancer Susceptibility 9	GJB1
SNHG15	Small Nucleolar RNA Host Gene 15	NUDT1
HSPD1	Heat Shock Protein Family D (Hsp60) Member 1	ITGA2
CBR3-AS1	CBR3 Antisense RNA 1	PRKDC
AGTR1	Angiotensin II Receptor Type 1	RASSF10
TEK	TEK Receptor Tyrosine Kinase	SRF
GBA	Glucosylceramidase Beta	TMEFF2
ARID1B	AT-Rich Interaction Domain 1B	GPI
ACTA2	Actin Alpha 2, Smooth Muscle	ECM1
KRT5	Keratin 5	EPHB2
HMGA2	High Mobility Group AT-Hook 2	PRDX5
ITGAM	Integrin Subunit Alpha M	LIMK1
IL24	Interleukin 24	XPO1
FN1	Fibronectin 1	TNFRSF25
MLN	Motilin	ADAM10
APAF1	Apoptotic Peptidase Activating Factor 1	SLC1A5
LHCGR	Luteinizing Hormone/Choriogonadotropin Receptor	NUCB2
EPAS1	Endothelial PAS Domain Protein 1	EIF3A
ERCC5	ERCC Excision Repair 5, Endonuclease	MIR135B
TUSC7	Tumor Suppressor Candidate 7	DANCR
ERG	ETS Transcription Factor ERG	MIR4435-2HG
GAPLINC	Gastric Adenocarcinoma Associated, Positive CD44 Regulator, Long Intergenic Non-Coding RNA	MIR99A
TNFAIP3	TNF Alpha Induced Protein 3	STUB1
FUT2	Fucosyltransferase 2	PDPN
MIR19A	MicroRNA 19a	ZEB1-AS1
LNCRNA-ATB	Long Noncoding RNA Activated By TGF-Beta	FST
XPA	XPA, DNA Damage Recognition And Repair Factor	CA9
G6PD	Glucose-6-Phosphate Dehydrogenase	DAP
KDM1A	Lysine Demethylase 1A	B3GAT1
ZEB1-AS1	ZEB1 Antisense RNA 1	PBX3
MAGEA4	MAGE Family Member A4	SLC7A11
STAT5A	Signal Transducer And Activator Of Transcription 5A	HDC
SNHG5	Small Nucleolar RNA Host Gene 5	PRMT5
SGK1	Serum/Glucocorticoid Regulated Kinase 1	PHB
MYOD1	Myogenic Differentiation 1	MAPK9
HIF1A-AS2	HIF1A Antisense RNA 2	ANGPTL4
PIWIL1	Piwi Like RNA-Mediated Gene Silencing 1	ANO1
SOS1	SOS Ras/Rac Guanine Nucleotide Exchange Factor 1	TLR5
FOXO3	Forkhead Box O3	DIABLO
MAD1L1	Mitotic Arrest Deficient 1 Like 1	FADD
ERCC4	ERCC Excision Repair 4, Endonuclease Catalytic Subunit	PTGES
MIR92A2	MicroRNA 92a-2	TLR7
GACAT1	Gastric Cancer Associated Transcript 1	HK2
FGF23	Fibroblast Growth Factor 23	RAF1
EGOT	Eosinophil Granule Ontogeny Transcript	PYCARD
IGH	Immunoglobulin Heavy Locus	KCNE2
ANPEP	Alanyl Aminopeptidase, Membrane	CDC25A
POT1	Protection Of Telomeres 1	TCF4
RNF6	Ring Finger Protein 6	FEZF1-AS1
SERPINB3	Serpin Family B Member 3	TRAF6
PTTG1	PTTG1 Regulator Of Sister Chromatid Separation, Securin	MIR29B1
DLL1	Delta Like Canonical Notch Ligand 1	TINCR
SNHG20	Small Nucleolar RNA Host Gene 20	MIR425
CCDC136	Coiled-Coil Domain Containing 136	TNFSF11
KCNH2	Potassium Voltage-Gated Channel Subfamily H Member 2	DDR1
PGC	Progastricsin	MIR338
DUSP1	Dual Specificity Phosphatase 1	CTAG1B
CD79A	CD79a Molecule	HDAC4
NRG1	Neuregulin 1	MIR301A
CCL11	C-C Motif Chemokine Ligand 11	ITGB4
DMBT1	Deleted In Malignant Brain Tumors 1	GPBAR1
ICOSLG	Inducible T Cell Costimulator Ligand	GIP
TNFRSF8	TNF Receptor Superfamily Member 8	GREM1
HSPA4	Heat Shock Protein Family A (Hsp70) Member 4	MIR874
SPINK5	Serine Peptidase Inhibitor Kazal Type 5	BHLHE40
MIR31HG	MIR31 Host Gene	MAP2K4
CDC25B	Cell Division Cycle 25B	BCL2L10
PIP	Prolactin Induced Protein	PDK1
CEACAM7	CEA Cell Adhesion Molecule 7	PTPRD
GUCY2C	Guanylate Cyclase 2C	ECD
CXCR3	C-X-C Motif Chemokine Receptor 3	PDCD5
JAG2	Jagged Canonical Notch Ligand 2	CBX7
CLDN23	Claudin 23	WNT8B
PTHLH	Parathyroid Hormone Like Hormone	SLC3A2
PYY	Peptide YY	GPC3
SMARCE1	SWI/SNF Related, Matrix Associated, Actin Dependent Regulator Of Chromatin, Subfamily E, Member 1	IGFBP7
APEX1	Apurinic/Apyrimidinic Endodeoxyribonuclease 1	CCAR2
UGT1A1	UDP Glucuronosyltransferase Family 1 Member A1	TCF7L2
CD28	CD28 Molecule	IL17B
PRKN	Parkin RBR E3 Ubiquitin Protein Ligase	MCM7
KISS1	KiSS-1 Metastasis Suppressor	ZBTB20
TNFRSF1A	TNF Receptor Superfamily Member 1A	A2M
TNFRSF10A	TNF Receptor Superfamily Member 10a	BCL2L12
NR3C1	Nuclear Receptor Subfamily 3 Group C Member 1	EPB41L3
WT1-AS	WT1 Antisense RNA	ATG7
MIR34B	MicroRNA 34b	MIR181C
TNFRSF13C	TNF Receptor Superfamily Member 13C	CEBPB
ZNRD1	Zinc Ribbon Domain Containing 1	GSN
AMH	Anti-Mullerian Hormone	MUC13
CDKN2C	Cyclin Dependent Kinase Inhibitor 2C	DLC1
KRT10	Keratin 10	APOE
NOS3	Nitric Oxide Synthase 3	ALOX12
GSDMA	Gasdermin A	MIR370
ANGPT1	Angiopoietin 1	MIR198
FRGCA	FOXM1-Regulated, Gastric Cancer Associated	EHMT2
NAA15	N-Alpha-Acetyltransferase 15, NatA Auxiliary Subunit	NT5C3A
CRNN	Cornulin	KLF12
FEZF1-AS1	FEZF1 Antisense RNA 1	WWOX
CTSL	Cathepsin L	CLDN11
CASC15	Cancer Susceptibility 15	IGFBP2
ING1	Inhibitor Of Growth Family Member 1	MIRLET7I
RAP1A	RAP1A, Member Of RAS Oncogene Family	HIC1
MBL2	Mannose Binding Lectin 2	NKD1
CXCR5	C-X-C Motif Chemokine Receptor 5	WNT10B
NCOR2	Nuclear Receptor Corepressor 2	WNT3
MIR96	MicroRNA 96	LAMC2
DMTF1	Cyclin D Binding Myb Like Transcription Factor 1	SOCS6
GADD45G	Growth Arrest And DNA Damage Inducible Gamma	MIR122
HLA-DQB1	Major Histocompatibility Complex, Class II, DQ Beta 1	IL16
HOXA13	Homeobox A13	PIN1
SNHG6	Small Nucleolar RNA Host Gene 6	CSF1
NES	Nestin	UBE2C
FER1L4	Fer-1 Like Family Member 4 (Pseudogene)	TP53BP2
WRAP53	WD Repeat Containing Antisense To TP53	ITGAM
MIR16-2	MicroRNA 16-2	KLK4
PLCE1	Phospholipase C Epsilon 1	TPI1
IFNB1	Interferon Beta 1	SUZ12
NPTN-IT1	NPTN Intronic Transcript 1	ANXA1
TG	Thyroglobulin	PODXL
APOE	Apolipoprotein E	SULF2
SERPINB2	Serpin Family B Member 2	SFRP2
UCHL1	Ubiquitin C-Terminal Hydrolase L1	SLC9A1
SOX9	SRY-Box Transcription Factor 9	MIR23B
DRD4	Dopamine Receptor D4	LMTK3
BDNF	Brain Derived Neurotrophic Factor	MIR495
MIR4435-2HG	MIR4435-2 Host Gene	MBL2
FGF8	Fibroblast Growth Factor 8	COL6A3
GH1	Growth Hormone 1	PRDX6
SPARC	Secreted Protein Acidic And Cysteine Rich	GPX1
FLG	Filaggrin	PDGFRA
PRLR	Prolactin Receptor	AIFM1
TMEM127	Transmembrane Protein 127	S100A1
DRD3	Dopamine Receptor D3	CD86
CALR	Calreticulin	TSPAN1
MIR574	MicroRNA 574	MIR96
H2AX	H2A.X Variant Histone	MIR212
S100B	S100 Calcium Binding Protein B	MIR20B
IL1A	Interleukin 1 Alpha	RAB23
ETV4	ETS Variant Transcription Factor 4	NPM1
HPGD	15-Hydroxyprostaglandin Dehydrogenase	ATP2A3
BGLAP	Bone Gamma-Carboxyglutamate Protein	LATS2
ANXA2	Annexin A2	PRDX2
PDGFA	Platelet Derived Growth Factor Subunit A	CASC2
ASXL1	ASXL Transcriptional Regulator 1	HOXB7
TRAF6	TNF Receptor Associated Factor 6	DLL4
CUBN	Cubilin	CXCL10
WIF1	WNT Inhibitory Factor 1	BGN
ETV6	ETS Variant Transcription Factor 6	THBS2
TRAF2	TNF Receptor Associated Factor 2	GPNMB
LIPF	Lipase F, Gastric Type	FERMT2
SELE	Selectin E	EPHB3
FOLH1	Folate Hydrolase 1	EGR2
LINC01234	Long Intergenic Non-Protein Coding RNA 1234	TAC1
MIR30C1	MicroRNA 30c-1	A4GNT
KLK6	Kallikrein Related Peptidase 6	CUL1
TFRC	Transferrin Receptor	PALB2
TCF4	Transcription Factor 4	SOX18
STAT6	Signal Transducer And Activator Of Transcription 6	CXCR6
MIR186	MicroRNA 186	LPAR2
MSR1	Macrophage Scavenger Receptor 1	G6PD
KRT4	Keratin 4	FBXO32
INSR	Insulin Receptor	PINX1
SDC1	Syndecan 1	SERPINC1
GPER1	G Protein-Coupled Estrogen Receptor 1	VASP
B2M	Beta-2-Microglobulin	CP
ABHD11-AS1	ABHD11 Antisense RNA 1 (Tail To Tail)	ABL1
LOX	Lysyl Oxidase	CD59
GALNT12	Polypeptide N-Acetylgalactosaminyltransferase 12	KCNQ1
YBX1	Y-Box Binding Protein 1	SERPINH1
PRKAA2	Protein Kinase AMP-Activated Catalytic Subunit Alpha 2	MIR1284
GPT	Glutamic--Pyruvic Transaminase	TET2
GDF15	Growth Differentiation Factor 15	SRPK1
AGAP2-AS1	AGAP2 Antisense RNA 1	GACAT2
PLA2G4A	Phospholipase A2 Group IVA	LATS1
DUXAP9	Double Homeobox A Pseudogene 9	POT1
GPC3	Glypican 3	FGF9
PIN1	Peptidylprolyl Cis/Trans Isomerase, NIMA-Interacting 1	CLDN6
HLA-G	Major Histocompatibility Complex, Class I, G	APOC1
MIR92A1	MicroRNA 92a-1	HLA-B
BCYRN1	Brain Cytoplasmic RNA 1	ANXA10
TNK2	Tyrosine Kinase Non Receptor 2	MIR320A
MDM4	MDM4 Regulator Of P53	MIR373
NTHL1	Nth Like DNA Glycosylase 1	RND3
KRT14	Keratin 14	SLC7A5
PRKACA	Protein Kinase CAMP-Activated Catalytic Subunit Alpha	MUC17
MMP10	Matrix Metallopeptidase 10	ALK
MYH11	Myosin Heavy Chain 11	CD46
MDK	Midkine	MIR340
GLI2	GLI Family Zinc Finger 2	SIX1
S100A9	S100 Calcium Binding Protein A9	RAD51
TRAF3	TNF Receptor Associated Factor 3	CTSE
LINC00628	Long Intergenic Non-Protein Coding RNA 628	INPPL1
OR3A4P	Olfactory Receptor Family 3 Subfamily A Member 4 Pseudogene	MIR210
GHRH	Growth Hormone Releasing Hormone	AXL
CCR5	C-C Motif Chemokine Receptor 5 (Gene/Pseudogene)	CD47
LINC00052	Long Intergenic Non-Protein Coding RNA 52	PMS2
RNASEL	Ribonuclease L	IFNB1
LINC01772	Long Intergenic Non-Protein Coding RNA 1772	TIGIT
IL5	Interleukin 5	KDM5B
COL1A2	Collagen Type I Alpha 2 Chain	BIRC2
CALB2	Calbindin 2	CHGA
ALPP	Alkaline Phosphatase, Placental	POMC
ABCC3	ATP Binding Cassette Subfamily C Member 3	DLEC1
ANO1	Anoctamin 1	IL15
LGALS1	Galectin 1	TTR
TMEM238L	Transmembrane Protein 238 Like	CCL20
NPM1	Nucleophosmin 1	NOX4
IL13	Interleukin 13	OGT
MIR206	MicroRNA 206	LAG3
AXL	AXL Receptor Tyrosine Kinase	CCL22
RXRA	Retinoid X Receptor Alpha	PSMD10
TJP1	Tight Junction Protein 1	ADM
XBP1	X-Box Binding Protein 1	SMARCA4
GRN	Granulin Precursor	HAGLR
MTR	5-Methyltetrahydrofolate-Homocysteine Methyltransferase	ANXA4
TFAP2A	Transcription Factor AP-2 Alpha	ESR2
CASP7	Caspase 7	PIWIL1
MIR103A1	MicroRNA 103a-1	HSPA8
MIR130B	MicroRNA 130b	MIR506
HSPA8	Heat Shock Protein Family A (Hsp70) Member 8	MMP15
PML	Promyelocytic Leukemia	PIM1
THRB	Thyroid Hormone Receptor Beta	NOB1
DLEU1	Deleted In Lymphocytic Leukemia 1	EFNB1
MIR29B2	MicroRNA 29b-2	ATP4A
APC2	APC Regulator Of WNT Signaling Pathway 2	SNHG1
RELB	RELB Proto-Oncogene, NF-KB Subunit	C2orf40
MIR135A1	MicroRNA 135a-1	MIR451A
MS4A1	Membrane Spanning 4-Domains A1	KAT8
IGF2BP3	Insulin Like Growth Factor 2 MRNA Binding Protein 3	CXCL13
CEACAM3	CEA Cell Adhesion Molecule 3	PARK7
IL12RB1	Interleukin 12 Receptor Subunit Beta 1	SIRT5
ITGAV	Integrin Subunit Alpha V	EIF4A1
MVP	Major Vault Protein	CASC15
IL18	Interleukin 18	HDAC6
GZMB	Granzyme B	RILPL1
FOXA1	Forkhead Box A1	CLDN7
IRF4	Interferon Regulatory Factor 4	EGFL7
HMGA1	High Mobility Group AT-Hook 1	STAT5A
IGFBP2	Insulin Like Growth Factor Binding Protein 2	SIRT4
MSMB	Microseminoprotein Beta	MIR136
SETBP1	SET Binding Protein 1	ENO2
TDRG1	Testis Development Related 1	CDK7
VWF	Von Willebrand Factor	AFAP1
MIR455	MicroRNA 455	RNF43
ELAC2	ElaC Ribonuclease Z 2	CDH13
TMPRSS2	Transmembrane Serine Protease 2	CUL4A
NRP1	Neuropilin 1	CEACAM1
MIR151A	MicroRNA 151a	TPM1
SDHAF2	Succinate Dehydrogenase Complex Assembly Factor 2	MLN
PHF10	PHD Finger Protein 10	SRSF1
DROSHA	Drosha Ribonuclease III	ITGA5
DDR2	Discoidin Domain Receptor Tyrosine Kinase 2	HMGB2
MACC1	MET Transcriptional Regulator MACC1	KLF7
VTRNA2-1	Vault RNA 2-1	GSDMA
MIR361	MicroRNA 361	TRAF2
SLCO1B1	Solute Carrier Organic Anion Transporter Family Member 1B1	ARFIP2
PPP1R1B	Protein Phosphatase 1 Regulatory Inhibitor Subunit 1B	CAPN9
TBK1	TANK Binding Kinase 1	FUT3
EPRS1	Glutamyl-Prolyl-TRNA Synthetase 1	MBD4
PRF1	Perforin 1	RIPK2
MIR202	MicroRNA 202	JAK1
CXCL5	C-X-C Motif Chemokine Ligand 5	SLC15A1
XDH	Xanthine Dehydrogenase	ROR2
EBAG9	Estrogen Receptor Binding Site Associated Antigen 9	ANPEP
PLG	Plasminogen	PON1
PRDM16-DT	PRDM16 Divergent Transcript	ARNT
LINC00901	Long Intergenic Non-Protein Coding RNA 901	LPAR1
SHBG	Sex Hormone Binding Globulin	ADAM12
DRD5	Dopamine Receptor D5	CDC20
CCND3	Cyclin D3	RAB1A
IL15	Interleukin 15	EIF6
COL18A1	Collagen Type XVIII Alpha 1 Chain	BID
MIR10A	MicroRNA 10a	MFAP2
TLR1	Toll Like Receptor 1	CRISPLD2
PTPRT	Protein Tyrosine Phosphatase Receptor Type T	HRAS
CEBPB	CCAAT Enhancer Binding Protein Beta	MIR216A
SNHG8	Small Nucleolar RNA Host Gene 8	NFKB2
PRSS21	Serine Protease 21	LZTFL1
PPP2R1B	Protein Phosphatase 2 Scaffold Subunit Abeta	THBS4
MAP3K1	Mitogen-Activated Protein Kinase Kinase Kinase 1	BHLHA15
IL4R	Interleukin 4 Receptor	GGTLC1
EGFLAM-AS1	EGFLAM Antisense RNA 1	CYP4F3
EIF4E	Eukaryotic Translation Initiation Factor 4E	ARID4B
CSF1	Colony Stimulating Factor 1	NGFR
MIRLET7E	MicroRNA Let-7e	PIK3R3
PTGES	Prostaglandin E Synthase	GRPR
RACK1	Receptor For Activated C Kinase 1	PLAT
MIR512-1	MicroRNA 512-1	ADAR
HLA-DQA1	Major Histocompatibility Complex, Class II, DQ Alpha 1	CX3CR1
PRSS1	Serine Protease 1	APP
TBX1	T-Box Transcription Factor 1	C8orf4
SUMO1P3	SUMO1 Pseudogene 3	PTENP1
MMP13	Matrix Metallopeptidase 13	TSPAN9
GATA4	GATA Binding Protein 4	ZFP36
MIR128-2	MicroRNA 128-2	CXCL9
JAK1	Janus Kinase 1	DDX5
KLLN	Killin, P53 Regulated DNA Replication Inhibitor	MIR26B
RYR1	Ryanodine Receptor 1	PIAS3
MIR218-1	MicroRNA 218-1	CASP6
KL	Klotho	NEK2
LOC111589215	BRCA1 Promoter Region	SNHG5
NORAD	Non-Coding RNA Activated By DNA Damage	CDK5RAP3
MIR320A	MicroRNA 320a	SNHG8
HFE	Homeostatic Iron Regulator	RICTOR
MIRLET7G	MicroRNA Let-7g	PLEKHO1
MSLN	Mesothelin	DDX6
NTRK2	Neurotrophic Receptor Tyrosine Kinase 2	MIR505
PXN	Paxillin	WDR5
DCLK1	Doublecortin Like Kinase 1	EREG
ERVH48-1	Endogenous Retrovirus Group 48 Member 1	HDAC3
NSD1	Nuclear Receptor Binding SET Domain Protein 1	PIK3CD
CD46	CD46 Molecule	CALR
MIR212	MicroRNA 212	CEMIP
AICDA	Activation Induced Cytidine Deaminase	MIR200A
POLK	DNA Polymerase Kappa	KAT2B
FGF3	Fibroblast Growth Factor 3	ETV4
INHA	Inhibin Subunit Alpha	ERG
CCKAR	Cholecystokinin A Receptor	PPP1R11
MIR196A2	MicroRNA 196a-2	PYY
MIR135B	MicroRNA 135b	DFNA5
HDAC2	Histone Deacetylase 2	SLC5A5
DAXX	Death Domain Associated Protein	FTO
TXN	Thioredoxin	TNK2
NDRG1	N-Myc Downstream Regulated 1	NKX2-1
NAT1	N-Acetyltransferase 1	CDA
DRD2	Dopamine Receptor D2	GSDMB
MIR494	MicroRNA 494	SNHG16
NGF	Nerve Growth Factor	ARHGAP26
GATA6-AS1	GATA6 Antisense RNA 1 (Head To Head)	TFRC
CYP27B1	Cytochrome P450 Family 27 Subfamily B Member 1	CDC25B
HTR3A	5-Hydroxytryptamine Receptor 3A	GPRC5A
GAPDH	Glyceraldehyde-3-Phosphate Dehydrogenase	IQGAP2
MSTO2P	Misato Family Member 2, Pseudogene	MIR10A
MYH9	Myosin Heavy Chain 9	MMP12
COL17A1	Collagen Type XVII Alpha 1 Chain	DACT1
IKBKB	Inhibitor Of Nuclear Factor Kappa B Kinase Subunit Beta	CTSZ
HDAC4	Histone Deacetylase 4	DLX6-AS1
ROCK1	Rho Associated Coiled-Coil Containing Protein Kinase 1	MCAM
MIR499A	MicroRNA 499a	GUCY2C
MIR330	MicroRNA 330	MIR191
MIRLET7C	MicroRNA Let-7c	PRKN
CD81	CD81 Molecule	SEC11A
HAGLROS	HAGLR Opposite Strand LncRNA	PKD1
MIR542	MicroRNA 542	HAND1
SAG	S-Antigen Visual Arrestin	CASP1
IL6R	Interleukin 6 Receptor	HRASLS
DDX41	DEAD-Box Helicase 41	MARK2
KMT2C	Lysine Methyltransferase 2C	RERE
EPHA3	EPH Receptor A3	MMP17
CYP2A6	Cytochrome P450 Family 2 Subfamily A Member 6	TP53INP1
LINC00941	Long Intergenic Non-Protein Coding RNA 941	WNT7A
CLU	Clusterin	LSINCT5
ILK	Integrin Linked Kinase	KIF2A
CYP1A2	Cytochrome P450 Family 1 Subfamily A Member 2	WNT9A
CD14	CD14 Molecule	WNT7B
TCN1	Transcobalamin 1	RRM1
MDC1-AS1	MDC1 Antisense RNA 1	RAB5A
CIP2A	Cellular Inhibitor Of PP2A	PAX6
SOCS1	Suppressor Of Cytokine Signaling 1	FOXA2
FOXF1	Forkhead Box F1	PROC
LTA	Lymphotoxin Alpha	MAP3K11
CD86	CD86 Molecule	REEP5
PTPN1	Protein Tyrosine Phosphatase Non-Receptor Type 1	MUC5B
ENPP1	Ectonucleotide Pyrophosphatase/Phosphodiesterase 1	WIF1
IGF2BP2	Insulin Like Growth Factor 2 MRNA Binding Protein 2	SCRN1
TRIP13	Thyroid Hormone Receptor Interactor 13	PPARD
IFITM1	Interferon Induced Transmembrane Protein 1	RPL6
CDC73	Cell Division Cycle 73	MIR132
PRKAA1	Protein Kinase AMP-Activated Catalytic Subunit Alpha 1	GZMB
SOCS3	Suppressor Of Cytokine Signaling 3	FLOT2
SQSTM1	Sequestosome 1	SFN
IL2RB	Interleukin 2 Receptor Subunit Beta	FHL2
BCAR1	BCAR1 Scaffold Protein, Cas Family Member	IRAK1
RAD51B	RAD51 Paralog B	GATA5
DUXAP8	Double Homeobox A Pseudogene 8	IFITM1
FANCD2	FA Complementation Group D2	POU2F1
CXCL13	C-X-C Motif Chemokine Ligand 13	APLN
ENSG00000278769		PRDM5
ENO1	Enolase 1	MACC1-AS1
RPL34-AS1	RPL34 Antisense RNA 1 (Head To Head)	GPER1
CIB1	Calcium And Integrin Binding 1	PIP
BNC2-AS1	BNC2 Antisense RNA 1	NCOA3
MCM7	Minichromosome Maintenance Complex Component 7	MYOD1
SFTA1P	Surfactant Associated 1, LncRNA	ROBO1
FADD	Fas Associated Via Death Domain	PRF1
LCN2	Lipocalin 2	WNT5B
PTK2B	Protein Tyrosine Kinase 2 Beta	CASR
DDIT3	DNA Damage Inducible Transcript 3	CUL4B
CEBPA-DT	CEBPA Divergent Transcript	LIF
LINC01006	Long Intergenic Non-Protein Coding RNA 1006	UNC5C
VPS9D1-AS1	VPS9D1 Antisense RNA 1	FBXL5
S100A1	S100 Calcium Binding Protein A1	GOLM1
FCGR2A	Fc Fragment Of IgG Receptor IIa	HNRNPA1
AFDN-DT	AFDN Divergent Transcript	MIRLET7C
AKR7L	Aldo-Keto Reductase Family 7 Like (Gene/Pseudogene)	FZD5
NCRUPAR	Non-Protein Coding RNA, Upstream Of F2R/PAR1	TNFAIP3
RPS6KA3	Ribosomal Protein S6 Kinase A3	MGEA5
TRERNA1	Translation Regulatory Long Non-Coding RNA 1	KCMF1
HMMR	Hyaluronan Mediated Motility Receptor	CEACAM3
LEPR	Leptin Receptor	RDX
OPCML	Opioid Binding Protein/Cell Adhesion Molecule Like	SAA1
LRP6	LDL Receptor Related Protein 6	SNHG15
CDC25C	Cell Division Cycle 25C	BMPR2
CDC25A	Cell Division Cycle 25A	SIRT7
IDO1	Indoleamine 2,3-Dioxygenase 1	FOXO6
MXI1	MAX Interactor 1, Dimerization Protein	XIST
TKT	Transketolase	HLA-DQA1
SNCG	Synuclein Gamma	HMGCR
MITF	Melanocyte Inducing Transcription Factor	MIR148B
IGFBP1	Insulin Like Growth Factor Binding Protein 1	ANXA3
CRH	Corticotropin Releasing Hormone	ADGRE5
LUCAT1	Lung Cancer Associated Transcript 1	URGCP
CCN1	Cellular Communication Network Factor 1	PDCD2
NR1H2	Nuclear Receptor Subfamily 1 Group H Member 2	MCC
SLC22A18	Solute Carrier Family 22 Member 18	ABCB6
KCNQ1	Potassium Voltage-Gated Channel Subfamily Q Member 1	CHI3L1
PRKCB	Protein Kinase C Beta	GACAT1
AVP	Arginine Vasopressin	MIR302B
ARAF	A-Raf Proto-Oncogene, Serine/Threonine Kinase	TRIM29
TNFSF13B	TNF Superfamily Member 13b	BANCR
CHRNA5	Cholinergic Receptor Nicotinic Alpha 5 Subunit	DPP4
COL3A1	Collagen Type III Alpha 1 Chain	TXNIP
SH2D1A	SH2 Domain Containing 1A	KLK12
TRIM28	Tripartite Motif Containing 28	KIF2C
MIR181A2	MicroRNA 181a-2	MIR30B
EPHB4	EPH Receptor B4	RASSF2
MIR429	MicroRNA 429	TERF1
CDH3	Cadherin 3	DAB2IP
BMP1	Bone Morphogenetic Protein 1	CCNG2
MAP3K20-AS1	MAP3K20 Antisense RNA 1	C3
TK1	Thymidine Kinase 1	TRIM24
LAMA2	Laminin Subunit Alpha 2	TPX2
MACC1-AS1	MACC1 Antisense RNA 1	ING1
LINC00668	Long Intergenic Non-Protein Coding RNA 668	ABCC4
PMAIP1	Phorbol-12-Myristate-13-Acetate-Induced Protein 1	GJB2
EWSR1	EWS RNA Binding Protein 1	CORO1C
DRAIC	Downregulated RNA In Cancer, Inhibitor Of Cell Invasion And Migration	TK1
SATB2	SATB Homeobox 2	EPHA4
ZMAT1	Zinc Finger Matrin-Type 1	RRM2
MIRLET7A3	MicroRNA Let-7a-3	OPCML
INHBA-AS1	INHBA Antisense RNA 1	KIF20A
MIR675	MicroRNA 675	HSD17B1
MAPK10	Mitogen-Activated Protein Kinase 10	FRZB
TREX1	Three Prime Repair Exonuclease 1	NEDD4
ARID4B	AT-Rich Interaction Domain 4B	IL23R
MIR296	MicroRNA 296	MTSS1
ITGA5	Integrin Subunit Alpha 5	MIR15A
TNFRSF10A-AS1	TNFRSF10A Antisense RNA 1	SNCG
MC1R	Melanocortin 1 Receptor	AGTR1
SLC5A4-AS1	SLC5A4 Antisense RNA 1	PITX1
ST14	Suppression Of Tumorigenicity 14	IGF2BP3
HSD11B2	Hydroxysteroid 11-Beta Dehydrogenase 2	FER1L4
PROS1	Protein S	MDM4
ACVRL1	Activin A Receptor Like Type 1	WNT10A
TAC1	Tachykinin Precursor 1	IDH1
MIR32	MicroRNA 32	MIR192
IFNGR1	Interferon Gamma Receptor 1	TH
EREG	Epiregulin	CD247
STIM1	Stromal Interaction Molecule 1	MIR326
MT-CO1	Mitochondrially Encoded Cytochrome C Oxidase I	SEMA5A
TSG101	Tumor Susceptibility 101	CCL18
PRDM16	PR/SET Domain 16	GRN
ADH7	Alcohol Dehydrogenase 7 (Class IV), Mu Or Sigma Polypeptide	MIR150
POLB	DNA Polymerase Beta	SUMO1P3
GSTM3	Glutathione S-Transferase Mu 3	EFNA1
GAB1	GRB2 Associated Binding Protein 1	BMPR1A
HSPA1A	Heat Shock Protein Family A (Hsp70) Member 1A	SYK
MMP8	Matrix Metallopeptidase 8	TJP1
SLC7A11-AS1	SLC7A11 Antisense RNA 1	CYP2C19
AMACR	Alpha-Methylacyl-CoA Racemase	KL
CD9	CD9 Molecule	FUT8
WFS1	Wolframin ER Transmembrane Glycoprotein	PSMB8
CSF1R	Colony Stimulating Factor 1 Receptor	CYLD
SLC5A8	Solute Carrier Family 5 Member 8	AMER1
TOX3	TOX High Mobility Group Box Family Member 3	STK4
MIR132	MicroRNA 132	TAGLN
KRT7-AS	KRT7 Antisense RNA 1	SLC9A3R1
AURKB	Aurora Kinase B	MAP3K20-AS1
PSMB8	Proteasome 20S Subunit Beta 8	TRPC6
PSEN2	Presenilin 2	SOX17
TNNI3	Troponin I3, Cardiac Type	DUS4L
CD5	CD5 Molecule	SHMT2
ACP3	Acid Phosphatase 3	CD36
MT1DP	Metallothionein 1D, Pseudogene	MTR
MIR28	MicroRNA 28	FLNC
REST	RE1 Silencing Transcription Factor	NNT-AS1
MYLK	Myosin Light Chain Kinase	XDH
SFTPD	Surfactant Protein D	NME2
ENAH	ENAH Actin Regulator	PAX8
LINC01612	Long Intergenic Non-Protein Coding RNA 1612	PCAT18
LGR5	Leucine Rich Repeat Containing G Protein-Coupled Receptor 5	TXNRD2
SSTR1	Somatostatin Receptor 1	APOA1
GSN	Gelsolin	PTPN14
EPO	Erythropoietin	THBD
TCONS_00068220	Uncharacterized TCONS_00068220	SPG20
DPP4	Dipeptidyl Peptidase 4	EPHB1
IRF5	Interferon Regulatory Factor 5	LY6K
BRD4	Bromodomain Containing 4	FZD10
ATF6	Activating Transcription Factor 6	HSP90AB1
IRS2	Insulin Receptor Substrate 2	NORAD
MIR491	MicroRNA 491	MIR618
CCNG1	Cyclin G1	BIRC3
FAP	Fibroblast Activation Protein Alpha	ZFP82
NKILA	NF-KappaB Interacting LncRNA	UBR5
FAH	Fumarylacetoacetate Hydrolase	EPHA5
TTR	Transthyretin	BCAP29
CBFB	Core-Binding Factor Subunit Beta	MXD1
KCNJ5	Potassium Inwardly Rectifying Channel Subfamily J Member 5	DSG2
DEFB4A	Defensin Beta 4A	XRCC2
FIP1L1	Factor Interacting With PAPOLA And CPSF1	TRIB3
IL6ST	Interleukin 6 Signal Transducer	PMS1
LDHA	Lactate Dehydrogenase A	OSM
TCF7L1	Transcription Factor 7 Like 1	SCGB2A2
PDCD1LG2	Programmed Cell Death 1 Ligand 2	CD53
TNFRSF11B	TNF Receptor Superfamily Member 11b	ACOD1
ABCB11	ATP Binding Cassette Subfamily B Member 11	IL4R
GHR	Growth Hormone Receptor	PGAP3
ITGB4	Integrin Subunit Beta 4	MRE11
GNAQ	G Protein Subunit Alpha Q	CTSS
MIR590	MicroRNA 590	PLAC1
MTRR	5-Methyltetrahydrofolate-Homocysteine Methyltransferase Reductase	GHSR
PAX8	Paired Box 8	SRY
ALPL	Alkaline Phosphatase, Biomineralization Associated	SOD3
F2R	Coagulation Factor II Thrombin Receptor	IRF4
ZNRF3	Zinc And Ring Finger 3	OIP5
RAC2	Rac Family Small GTPase 2	ZHX1
TUBB	Tubulin Beta Class I	KCNA3
PRODH	Proline Dehydrogenase 1	EPAS1
FOXE1	Forkhead Box E1	MIEN1
PTGER4	Prostaglandin E Receptor 4	HLTF
MIR148B	MicroRNA 148b	FCGR3A
BIRC7	Baculoviral IAP Repeat Containing 7	CKS2
FMR1	FMRP Translational Regulator 1	PHF10
KIF1B	Kinesin Family Member 1B	IGHG3
HAVCR2	Hepatitis A Virus Cellular Receptor 2	C5AR1
GATA2	GATA Binding Protein 2	CD226
PCAT29	Prostate Cancer Associated Transcript 29	MST1R
PRKD1	Protein Kinase D1	CLDN23
SSX2	SSX Family Member 2	ATF6
FZD4	Frizzled Class Receptor 4	RTKN
ITGA3	Integrin Subunit Alpha 3	IHH
CCL21	C-C Motif Chemokine Ligand 21	PTBP3
ID1	Inhibitor Of DNA Binding 1, HLH Protein	CHAF1A
CHAT	Choline O-Acetyltransferase	RARRES3
SNHG14	Small Nucleolar RNA Host Gene 14	SOX7
TGIF1	TGFB Induced Factor Homeobox 1	VEZT
EFEMP1	EGF Containing Fibulin Extracellular Matrix Protein 1	NCR3
PANTR1	POU3F3 Adjacent Non-Coding Transcript 1	GAPDH
LAMC2	Laminin Subunit Gamma 2	PER2
TUSC3	Tumor Suppressor Candidate 3	FBP1
SEMA4A	Semaphorin 4A	MIR328
GHSR	Growth Hormone Secretagogue Receptor	SYNJ1
CYP11B2	Cytochrome P450 Family 11 Subfamily B Member 2	KISS1R
PNP	Purine Nucleoside Phosphorylase	ALDH1A3
PCNA-AS1	PCNA Antisense RNA 1	ERO1A
ENSG00000266990		HOXC6
FOXD2-AS1	FOXD2 Adjacent Opposite Strand RNA 1	PER1
INTS7	Integrator Complex Subunit 7	MLF1
KLRK1	Killer Cell Lectin Like Receptor K1	TDGF1
CASP1	Caspase 1	BATF2
IBSP	Integrin Binding Sialoprotein	XRCC4
ENSG00000225032		PBLD
CAGE1	Cancer Antigen 1	STAT4
GRPR	Gastrin Releasing Peptide Receptor	CYP3A4
TRPV1	Transient Receptor Potential Cation Channel Subfamily V Member 1	SLC4A2
CYBB	Cytochrome B-245 Beta Chain	ENDOG
NMB	Neuromedin B	TACR1
FAT4	FAT Atypical Cadherin 4	EEF2
YWHAE	Tyrosine 3-Monooxygenase/Tryptophan 5-Monooxygenase Activation Protein Epsilon	GPX7
SLC22A4	Solute Carrier Family 22 Member 4	SRPX2
GLI3	GLI Family Zinc Finger 3	SPTBN1
MIR128-1	MicroRNA 128-1	E2F4
SERPINC1	Serpin Family C Member 1	RBM4
LINC00460	Long Intergenic Non-Protein Coding RNA 460	TMEM8B
SOX11	SRY-Box Transcription Factor 11	PTN
BUB3	BUB3 Mitotic Checkpoint Protein	CACUL1
CCL7	C-C Motif Chemokine Ligand 7	NR4A2
ACTA1	Actin Alpha 1, Skeletal Muscle	G3BP1
ANXA2P2	Annexin A2 Pseudogene 2	SP3
RN7SK	RNA Component Of 7SK Nuclear Ribonucleoprotein	WEE1
THBD	Thrombomodulin	OSR1
CYP3A5	Cytochrome P450 Family 3 Subfamily A Member 5	E2F2
ENSG00000249201		CAGE1
CYP24A1	Cytochrome P450 Family 24 Subfamily A Member 1	HOXA-AS2
CUL1	Cullin 1	NR3C1
GPR65	G Protein-Coupled Receptor 65	NF1
TNFRSF13B	TNF Receptor Superfamily Member 13B	PGA5
LCK	LCK Proto-Oncogene, Src Family Tyrosine Kinase	FOXD3
TIE1	Tyrosine Kinase With Immunoglobulin Like And EGF Like Domains 1	CAMP
S100P	S100 Calcium Binding Protein P	CAVIN3
C1S	Complement C1s	PHLPP1
SMO	Smoothened, Frizzled Class Receptor	SH2B1
GYPA	Glycophorin A (MNS Blood Group)	AMH
ITGA2	Integrin Subunit Alpha 2	SOX5
REN	Renin	BHLHE41
CASP2	Caspase 2	ASPM
ARID2	AT-Rich Interaction Domain 2	PIAS1
RAD54L	RAD54 Like	MNX1-AS1
SMIM31	Small Integral Membrane Protein 31	TPD52L2
RAG1	Recombination Activating 1	BARX2
CP	Ceruloplasmin	ETS2
ACTG2	Actin Gamma 2, Smooth Muscle	IGSF11
SFRP1	Secreted Frizzled Related Protein 1	NAIF1
IGFBP5	Insulin Like Growth Factor Binding Protein 5	ITGAX
KCNJ11	Potassium Inwardly Rectifying Channel Subfamily J Member 11	BTK
ENTPD1-AS1	ENTPD1 Antisense RNA 1	DACT2
PRKDC	Protein Kinase, DNA-Activated, Catalytic Subunit	VSIR
LTF	Lactotransferrin	CDC123
FOSL1	FOS Like 1, AP-1 Transcription Factor Subunit	SELENOK
LINC00572	Long Intergenic Non-Protein Coding RNA 572	FBXO11
BAG1	BAG Cochaperone 1	TIGAR
AQP3	Aquaporin 3 (Gill Blood Group)	NTRK1
TMEFF2	Transmembrane Protein With EGF Like And Two Follistatin Like Domains 2	RACGAP1
CISD2	CDGSH Iron Sulfur Domain 2	NUAK1
LASP1	LIM And SH3 Protein 1	GNAS
SLC11A1	Solute Carrier Family 11 Member 1	EPHB4
IL1R1	Interleukin 1 Receptor Type 1	CAPN1
POU2AF1	POU Class 2 Homeobox Associating Factor 1	MIR382
WFDC2	WAP Four-Disulfide Core Domain 2	LGR4
KRT18P55	Keratin 18 Pseudogene 55	SELENOS
LOC101929759	Uncharacterized LOC101929759	LASP1
EDNRB	Endothelin Receptor Type B	PTPRC
PON1	Paraoxonase 1	FENDRR
MBD4	Methyl-CpG Binding Domain 4, DNA Glycosylase	CDKL1
VIPR1	Vasoactive Intestinal Peptide Receptor 1	FOXO4
HP	Haptoglobin	MAP3K1
F5	Coagulation Factor V	PPA1
ECM1	Extracellular Matrix Protein 1	TRAF1
SULT1A1	Sulfotransferase Family 1A Member 1	AOC3
PDPK1	3-Phosphoinositide Dependent Protein Kinase 1	MIRLET7G
SF3B1	Splicing Factor 3b Subunit 1	WLS
ENSG00000232406		KMT2C
F7	Coagulation Factor VII	OCLN
TF	Transferrin	FUBP1
HSD17B1	Hydroxysteroid 17-Beta Dehydrogenase 1	CD177
MDH2	Malate Dehydrogenase 2	KDM4A
GFAP	Glial Fibrillary Acidic Protein	TMEM97
HSP90B1	Heat Shock Protein 90 Beta Family Member 1	SPOP
HK2	Hexokinase 2	BTRC
PTGER2	Prostaglandin E Receptor 2	SNCA
RHOB	Ras Homolog Family Member B	DIXDC1
ARMC5	Armadillo Repeat Containing 5	PPY
PLAT	Plasminogen Activator, Tissue Type	LAT
TSNAX-DISC1	TSNAX-DISC1 Readthrough (NMD Candidate)	PRR13
ATF1	Activating Transcription Factor 1	FURIN
RUNX1T1	RUNX1 Partner Transcriptional Co-Repressor 1	CCL4
ECRG4	ECRG4 Augurin Precursor	TRIM32
YWHAZ	Tyrosine 3-Monooxygenase/Tryptophan 5-Monooxygenase Activation Protein Zeta	AGR2
CCL3	C-C Motif Chemokine Ligand 3	LRP6
ENSG00000285159		MMP28
MIR328	MicroRNA 328	IL33
HIC1	HIC ZBTB Transcriptional Repressor 1	MSTN
OXT	Oxytocin/Neurophysin I Prepropeptide	CHRDL1
RUNX1-IT1	RUNX1 Intronic Transcript 1	DIGIT
MYLK-AS1	MYLK Antisense RNA 1	NAT1
ZFHX4-AS1	ZFHX4 Antisense RNA 1	EMILIN1
SH3RF3-AS1	SH3RF3 Antisense RNA 1	TINF2
SUCLG2-AS1	SUCLG2 Antisense RNA 1 (Head To Head)	PAX3
A2M-AS1	A2M Antisense RNA 1	ZBTB2
LINC01097	Long Intergenic Non-Protein Coding RNA 1097	GPLD1
ENSG00000224220		GHRH
ENSG00000229717		CCL3
LINC01856	Long Intergenic Non-Protein Coding RNA 1856	PRC1
LINC02461	Long Intergenic Non-Protein Coding RNA 2461	ASCL2
ENSG00000253389		ENOX2
ENSG00000250406		MIR129-2
ENSG00000277200		FEZF1
LOC105372446	Uncharacterized LOC105372446	PLD1
NCOR1	Nuclear Receptor Corepressor 1	SMUG1
DAB2IP	DAB2 Interacting Protein	CD19
HSD11B1	Hydroxysteroid 11-Beta Dehydrogenase 1	APAF1
NOG	Noggin	S1PR1
MCM2	Minichromosome Maintenance Complex Component 2	NET1
XAF1	XIAP Associated Factor 1	DCD
PRSS8	Serine Protease 8	S100A10
CNC2	Carney Complex Type 2, Multiple Neoplasia And Lentiginosis	SLPI
S100A2	S100 Calcium Binding Protein A2	PDIA3
CADM1	Cell Adhesion Molecule 1	YES1
VCAM1	Vascular Cell Adhesion Molecule 1	HOXB9
SFN	Stratifin	DLL1
CHKA	Choline Kinase Alpha	PSG2
UHRF1	Ubiquitin Like With PHD And Ring Finger Domains 1	CDR1-AS
PPARD	Peroxisome Proliferator Activated Receptor Delta	PTPN3
CYP11B1	Cytochrome P450 Family 11 Subfamily B Member 1	EPHA3
ADNP	Activity Dependent Neuroprotector Homeobox	SFRP5
SFTPC	Surfactant Protein C	TP53COR1
PIK3C2A	Phosphatidylinositol-4-Phosphate 3-Kinase Catalytic Subunit Type 2 Alpha	CCL21
HABP2	Hyaluronan Binding Protein 2	RPS27
CTSE	Cathepsin E	RPN2
PLCB1	Phospholipase C Beta 1	PCBP1
DUOX2	Dual Oxidase 2	ISL1
MIR497	MicroRNA 497	MIR146B
CALCR	Calcitonin Receptor	AGO2
PIM1	Pim-1 Proto-Oncogene, Serine/Threonine Kinase	NKX6-3
AFAP1	Actin Filament Associated Protein 1	KPNA2
LAMB3	Laminin Subunit Beta 3	SUMO1
APOB	Apolipoprotein B	TBX2
TDGF1	Teratocarcinoma-Derived Growth Factor 1	ATF3
GPX1	Glutathione Peroxidase 1	PPBP
MIR130A	MicroRNA 130a	CXCL16
SPHK1	Sphingosine Kinase 1	HLA-G
RARG	Retinoic Acid Receptor Gamma	SCFV
RHOC	Ras Homolog Family Member C	C5
HPRT1	Hypoxanthine Phosphoribosyltransferase 1	ENTPD1
MTUS1	Microtubule Associated Scaffold Protein 1	HSF1
ZAP70	Zeta Chain Of T Cell Receptor Associated Protein Kinase 70	ME2
ATP4B	ATPase H+/K+ Transporting Subunit Beta	ERCC8
HSP90AB1	Heat Shock Protein 90 Alpha Family Class B Member 1	NTS
PIK3CD	Phosphatidylinositol-4,5-Bisphosphate 3-Kinase Catalytic Subunit Delta	SPON2
LGALS3BP	Galectin 3 Binding Protein	IRF2
ALCAM	Activated Leukocyte Cell Adhesion Molecule	USP39
TCHP	Trichoplein Keratin Filament Binding	TNFRSF4
NEDD4	NEDD4 E3 Ubiquitin Protein Ligase	RNASE1
BCAR3	BCAR3 Adaptor Protein, NSP Family Member	MIR491
CCN4	Cellular Communication Network Factor 4	ALDOA
SRSF2	Serine And Arginine Rich Splicing Factor 2	FPR1
RETN	Resistin	CYBB
CYBA	Cytochrome B-245 Alpha Chain	E2F5
NGFR	Nerve Growth Factor Receptor	DCTPP1
RRM2	Ribonucleotide Reductase Regulatory Subunit M2	AVP
RARS1	Arginyl-TRNA Synthetase 1	UBA2
F2RL1	F2R Like Trypsin Receptor 1	INSR
TCIM	Transcriptional And Immune Response Regulator	MIR92B
CALD1	Caldesmon 1	EPHA1
MIR198	MicroRNA 198	SCIN
WWTR1	WW Domain Containing Transcription Regulator 1	WNT6
SBDS	SBDS Ribosome Maturation Factor	SOX11
MLNR	Motilin Receptor	ZBTB7A
HDAC6	Histone Deacetylase 6	WT1-AS
DNAH8	Dynein Axonemal Heavy Chain 8	RPL23
CCDC26	CCDC26 Long Non-Coding RNA	ERCC6
PDX1	Pancreatic And Duodenal Homeobox 1	IRS1
TSHR	Thyroid Stimulating Hormone Receptor	DDC
CD7	CD7 Molecule	MGR1
TP53BP1	Tumor Protein P53 Binding Protein 1	XPA
NAMPT	Nicotinamide Phosphoribosyltransferase	ADRM1
MAD2L1	Mitotic Arrest Deficient 2 Like 1	SNHG20
ABCC6	ATP Binding Cassette Subfamily C Member 6	MIR128-2
DEFB1	Defensin Beta 1	TDG
VTN	Vitronectin	PRDM2
PTP4A3	Protein Tyrosine Phosphatase 4A3	OMA1
OSM	Oncostatin M	CD55
NQO2	N-Ribosyldihydronicotinamide:Quinone Reductase 2	RXRA
GTF2IRD1	GTF2I Repeat Domain Containing 1	BAG1
BBC3	BCL2 Binding Component 3	S100A2
TGM2	Transglutaminase 2	RBL2
TMPRSS11A	Transmembrane Serine Protease 11A	MIR498
ELK1	ETS Transcription Factor ELK1	GLO1
SRD5A1	Steroid 5 Alpha-Reductase 1	TIE1
NPPA	Natriuretic Peptide A	TLR1
EPHA4	EPH Receptor A4	PRSS1
SMARCC2	SWI/SNF Related, Matrix Associated, Actin Dependent Regulator Of Chromatin Subfamily C Member 2	FOXD2-AS1
DKC1	Dyskerin Pseudouridine Synthase 1	MTRR
MIR449A	MicroRNA 449a	ALOX15
NUMA1	Nuclear Mitotic Apparatus Protein 1	TFAP2A
ADA2	Adenosine Deaminase 2	MZB1
SULF2	Sulfatase 2	MMP16
PODXL	Podocalyxin Like	HLA-E
ITGA4	Integrin Subunit Alpha 4	HLA-C
C5	Complement C5	TNFRSF11B
PER1	Period Circadian Regulator 1	TRH
NAPSA	Napsin A Aspartic Peptidase	KNG1
SMAD6	SMAD Family Member 6	DUSP5
CHI3L1	Chitinase 3 Like 1	CD33
NAB2	NGFI-A Binding Protein 2	FAF1
SPDEF	SAM Pointed Domain Containing ETS Transcription Factor	SMPD1
FANCG	FA Complementation Group G	LGALS4
HNF1A	HNF1 Homeobox A	FALEC
CXCR1	C-X-C Motif Chemokine Receptor 1	ADAMTS9-AS2
DDR1	Discoidin Domain Receptor Tyrosine Kinase 1	MYB
CDK7	Cyclin Dependent Kinase 7	KMT2D
GAL	Galanin And GMAP Prepropeptide	AXIN1
CYP11A1	Cytochrome P450 Family 11 Subfamily A Member 1	FHL1
PSMB9	Proteasome 20S Subunit Beta 9	COL12A1
CD59	CD59 Molecule (CD59 Blood Group)	CSK
LPL	Lipoprotein Lipase	GRB2
SLC29A1	Solute Carrier Family 29 Member 1 (Augustine Blood Group)	VTN
BNIP3	BCL2 Interacting Protein 3	ELN
SPINT1	Serine Peptidase Inhibitor, Kunitz Type 1	NKD2
FANCM	FA Complementation Group M	FGF4
GNB5	G Protein Subunit Beta 5	DNM1L
GGT1	Gamma-Glutamyltransferase 1	HCRT
ROBO1	Roundabout Guidance Receptor 1	HCRTR1
PES1	Pescadillo Ribosomal Biogenesis Factor 1	ST6GALNAC1
CARD11	Caspase Recruitment Domain Family Member 11	TACC1
NEDD9	Neural Precursor Cell Expressed, Developmentally Down-Regulated 9	LAPTM4B
CACNA1G	Calcium Voltage-Gated Channel Subunit Alpha1 G	LIPF
MIR9-3	MicroRNA 9-3	PPP1R13L
USH2A	Usherin	CDH5
ALDOA	Aldolase, Fructose-Bisphosphate A	FBLN1
MAP3K8	Mitogen-Activated Protein Kinase Kinase Kinase 8	PIK3R1
NUP214	Nucleoporin 214	NDUFA13
CXCL10	C-X-C Motif Chemokine Ligand 10	PTPRG
RASA2	RAS P21 Protein Activator 2	ZFP91
MYH7	Myosin Heavy Chain 7	LRIG1
TUBB3	Tubulin Beta 3 Class III	MAPT
MIR197	MicroRNA 197	PRKD2
SLC6A4	Solute Carrier Family 6 Member 4	CYP17A1
PER2	Period Circadian Regulator 2	AQP5
HPN	Hepsin	SNHG12
CD55	CD55 Molecule (Cromer Blood Group)	GSPT1
CD38	CD38 Molecule	IQGAP3
IL33	Interleukin 33	BCL6
VTCN1	V-Set Domain Containing T Cell Activation Inhibitor 1	CLSPN
CCR3	C-C Motif Chemokine Receptor 3	NOX1
MIR184	MicroRNA 184	FRAT2
TPM2	Tropomyosin 2	SHBG
C4A	Complement C4A (Rodgers Blood Group)	NRP2
HES1	Hes Family BHLH Transcription Factor 1	PPARA
MAPK9	Mitogen-Activated Protein Kinase 9	TSG101
ALOX12	Arachidonate 12-Lipoxygenase, 12S Type	FZD9
SLPI	Secretory Leukocyte Peptidase Inhibitor	GAS1
ERGIC1	Endoplasmic Reticulum-Golgi Intermediate Compartment 1	SSTR3
SLC52A3	Solute Carrier Family 52 Member 3	PSMB9
ATP7B	ATPase Copper Transporting Beta	ATR
TMPO	Thymopoietin	CASP10
SPN	Sialophorin	WARS
LYVE1	Lymphatic Vessel Endothelial Hyaluronan Receptor 1	PTGER2
MIR377	MicroRNA 377	SLC19A1
JRK	Jrk Helix-Turn-Helix Protein	SDCBP
AVPR2	Arginine Vasopressin Receptor 2	EDN1
MIR124-3	MicroRNA 124-3	STC1
ASCC1	Activating Signal Cointegrator 1 Complex Subunit 1	PRM3
DPH1	Diphthamide Biosynthesis 1	DAPK2
TCF3	Transcription Factor 3	HOXA11
NRXN1	Neurexin 1	AKAP12
ATP2B3	ATPase Plasma Membrane Ca2+ Transporting 3	ADAM15
AKR1C3	Aldo-Keto Reductase Family 1 Member C3	PRKD1
CEP57	Centrosomal Protein 57	SPOCK1
MMP12	Matrix Metallopeptidase 12	SLIT2
IGHV4-38-2	Immunoglobulin Heavy Variable 4-38-2	ZNF217
KRT13	Keratin 13	MFN2
RPS27	Ribosomal Protein S27	NTSR1
SCG5	Secretogranin V	MIR940
MIR26B	MicroRNA 26b	MRPL58
CD22	CD22 Molecule	BST2
PTPA	Protein Phosphatase 2 Phosphatase Activator	FLNA
ACTN4	Actinin Alpha 4	DUSP4
PRKCE	Protein Kinase C Epsilon	KIFC1
ABCC4	ATP Binding Cassette Subfamily C Member 4	IGFBP1
CDC6	Cell Division Cycle 6	NPR1
AIFM1	Apoptosis Inducing Factor Mitochondria Associated 1	AOC1
AGR2	Anterior Gradient 2, Protein Disulphide Isomerase Family Member	RANGAP1
MECP2	Methyl-CpG Binding Protein 2	PADI4
SLC19A1	Solute Carrier Family 19 Member 1	GHR
AGER	Advanced Glycosylation End-Product Specific Receptor	AKT3
MYH6	Myosin Heavy Chain 6	ULBP1
MIR33A	MicroRNA 33a	KDM2A
MIR495	MicroRNA 495	HMMR
CLDN1	Claudin 1	SOSTDC1
CHIC2	Cysteine Rich Hydrophobic Domain 2	NNMT
TPBG	Trophoblast Glycoprotein	DDR2
PTK6	Protein Tyrosine Kinase 6	PLXNA1
FGF6	Fibroblast Growth Factor 6	CTBP1
FKBP5	FKBP Prolyl Isomerase 5	NLRP6
DELEC1	Deleted In Esophageal Cancer 1	GPA33
MIR133A1	MicroRNA 133a-1	SNHG6
PRKCI	Protein Kinase C Iota	PTX3
FBLN1	Fibulin 1	PDX1
SULF1	Sulfatase 1	NR5A2
PGF	Placental Growth Factor	ATP4B
STK4	Serine/Threonine Kinase 4	CDK14
NPY	Neuropeptide Y	NBN
H4-16	H4 Histone 16	CNTN1
HNRNPK	Heterogeneous Nuclear Ribonucleoprotein K	SERPINF2
MIR30D	MicroRNA 30d	PCGF2
MYCL	MYCL Proto-Oncogene, BHLH Transcription Factor	NFATC3
PAX3	Paired Box 3	CITED2
OCRL	OCRL Inositol Polyphosphate-5-Phosphatase	DOT1L
ADAM17	ADAM Metallopeptidase Domain 17	RTEL1
IL7R	Interleukin 7 Receptor	MIR543
ADAR	Adenosine Deaminase RNA Specific	SNHG7
FLNA	Filamin A	ST14
ATOH1	Atonal BHLH Transcription Factor 1	MSR1
UBE3A	Ubiquitin Protein Ligase E3A	PIM3
NOL8	Nucleolar Protein 8	KRT8
MICA	MHC Class I Polypeptide-Related Sequence A	NEIL1
NOD1	Nucleotide Binding Oligomerization Domain Containing 1	GALNT5
PRKCQ	Protein Kinase C Theta	MIR181D
FANCI	FA Complementation Group I	PIM2
VAV3	Vav Guanine Nucleotide Exchange Factor 3	SIAH2
ADAM12	ADAM Metallopeptidase Domain 12	EGLN3
APOA1	Apolipoprotein A1	GLS
DVL3	Dishevelled Segment Polarity Protein 3	PAX5
AGT	Angiotensinogen	ROCK2
TPM3	Tropomyosin 3	CGA
SSTR5	Somatostatin Receptor 5	EFNB2
MBP	Myelin Basic Protein	GLIS2
RPSA	Ribosomal Protein SA	IKBKB
C5orf66-AS1	C5orf66 Antisense RNA 1	NOVA1
UFC1	Ubiquitin-Fold Modifier Conjugating Enzyme 1	RBX1
TNFSF13	TNF Superfamily Member 13	MIR433
SSX1	SSX Family Member 1	TRPV4
RRM1	Ribonucleotide Reductase Catalytic Subunit M1	ING4
IL23A	Interleukin 23 Subunit Alpha	MIR211
DDX53	DEAD-Box Helicase 53	FOXS1
WEE1	WEE1 G2 Checkpoint Kinase	SPRY2
WNT5B	Wnt Family Member 5B	RPS6
IL12A	Interleukin 12A	GAL
BCR	BCR Activator Of RhoGEF And GTPase	DDIT4
SELENBP1	Selenium Binding Protein 1	GGCT
DCK	Deoxycytidine Kinase	CLEC1B
PIAS1	Protein Inhibitor Of Activated STAT 1	FAM129B
TNFRSF10C	TNF Receptor Superfamily Member 10c	SMURF1
MT-ND4L	Mitochondrially Encoded NADH:Ubiquinone Oxidoreductase Core Subunit 4L	ZEB2-AS1
RBX1	Ring-Box 1	ZNRF3
GSTA1	Glutathione S-Transferase Alpha 1	FNDC1
IST1	IST1 Factor Associated With ESCRT-III	PCBP2
FZD6	Frizzled Class Receptor 6	SUFU
FZD8	Frizzled Class Receptor 8	GAS6
ADIPOR2	Adiponectin Receptor 2	WASF3
CYP27A1	Cytochrome P450 Family 27 Subfamily A Member 1	PROCR
GADD45B	Growth Arrest And DNA Damage Inducible Beta	GJA4
E2F4	E2F Transcription Factor 4	CD1D
RPS20	Ribosomal Protein S20	ULBP2
BRMS1	BRMS1 Transcriptional Repressor And Anoikis Regulator	MICB
LINC-PINT	Long Intergenic Non-Protein Coding RNA, P53 Induced Transcript	LOXL3
CCL8	C-C Motif Chemokine Ligand 8	LOXL4
NUDT1	Nudix Hydrolase 1	FAM83H-AS1
ADAM10	ADAM Metallopeptidase Domain 10	HHLA2
ICOS	Inducible T Cell Costimulator	HINT1
WNT11	Wnt Family Member 11	ADAMTS1
MIR605	MicroRNA 605	CYP1A2
SYK	Spleen Associated Tyrosine Kinase	CST1
CTH	Cystathionine Gamma-Lyase	WNT4
SLC12A3	Solute Carrier Family 12 Member 3	WNT11
MAPRE1	Microtubule Associated Protein RP/EB Family Member 1	SLC5A8
IFI16	Interferon Gamma Inducible Protein 16	CASC9
CD2	CD2 Molecule	MYO5B
LATS2	Large Tumor Suppressor Kinase 2	CCR6
CSK	C-Terminal Src Kinase	LPL
MIR376A1	MicroRNA 376a-1	ASS1
NPC1	NPC Intracellular Cholesterol Transporter 1	APOBEC3B
TPM4	Tropomyosin 4	FAT1
PAX6	Paired Box 6	WASF2
CXADR	CXADR Ig-Like Cell Adhesion Molecule	ESRRG
LUC7L2	LUC7 Like 2, Pre-MRNA Splicing Factor	ABCC2
CEMIP	Cell Migration Inducing Hyaluronidase 1	LAMA3
STUB1	STIP1 Homology And U-Box Containing Protein 1	WNT8A
MTM1	Myotubularin 1	MIR33B
MIR370	MicroRNA 370	RAB18
AKR1A1	Aldo-Keto Reductase Family 1 Member A1	PRICKLE1
HSPB8	Heat Shock Protein Family B (Small) Member 8	FOXF1
IL12B	Interleukin 12B	FOLH1
XRCC4	X-Ray Repair Cross Complementing 4	ELAVL1
IL1RAPL2	Interleukin 1 Receptor Accessory Protein Like 2	PRMT1
SAT1	Spermidine/Spermine N1-Acetyltransferase 1	FRAT1
HSF1	Heat Shock Transcription Factor 1	JUND
DEFA5	Defensin Alpha 5	EDNRA
MADCAM1	Mucosal Vascular Addressin Cell Adhesion Molecule 1	FZD8
BMPR1B	Bone Morphogenetic Protein Receptor Type 1B	NLK
ATF3	Activating Transcription Factor 3	HLA-DQB1
SEMA3B	Semaphorin 3B	NECTIN1
ZMYND10	Zinc Finger MYND-Type Containing 10	STK26
TNFSF12	TNF Superfamily Member 12	PRSS2
TCN2	Transcobalamin 2	DHDH
CLPTM1L	CLPTM1 Like	EIF4A3
FUT3	Fucosyltransferase 3 (Lewis Blood Group)	VANGL2
SLC9A1	Solute Carrier Family 9 Member A1	PRKCG
CT83	Cancer/Testis Antigen 83	CHUK
SLC7A5	Solute Carrier Family 7 Member 5	PTBP1
DUSP5	Dual Specificity Phosphatase 5	SDHB
CASC3	CASC3 Exon Junction Complex Subunit	SCD
ATF4	Activating Transcription Factor 4	LY96
CEBPA	CCAAT Enhancer Binding Protein Alpha	TTK
LIN28B	Lin-28 Homolog B	CKAP2
FGF10	Fibroblast Growth Factor 10	CENPF
COL11A1	Collagen Type XI Alpha 1 Chain	RARG
HDGF	Heparin Binding Growth Factor	KIF11
THPO	Thrombopoietin	NOG
TIAM1	TIAM Rac1 Associated GEF 1	MIR744
HLA-C	Major Histocompatibility Complex, Class I, C	CCKAR
FCGR2B	Fc Fragment Of IgG Receptor IIb	DRD2
AMIGO2	Adhesion Molecule With Ig Like Domain 2	NELFCD
FAM120A	Family With Sequence Similarity 120A	CKS1B
TNFRSF10D	TNF Receptor Superfamily Member 10d	TP53I11
BMP7	Bone Morphogenetic Protein 7	IL21
HIP1R	Huntingtin Interacting Protein 1 Related	NTRK3
TAP1	Transporter 1, ATP Binding Cassette Subfamily B Member	MIR31HG
IRF7	Interferon Regulatory Factor 7	CAP2
UBE2T	Ubiquitin Conjugating Enzyme E2 T	WDR11
IHH	Indian Hedgehog Signaling Molecule	FRA7G
GSR	Glutathione-Disulfide Reductase	FZD2
ITGAX	Integrin Subunit Alpha X	PPIA
TNC	Tenascin C	LIG4
PHEX	Phosphate Regulating Endopeptidase Homolog X-Linked	NOC3L
CDC20	Cell Division Cycle 20	REC8
ACCS	1-Aminocyclopropane-1-Carboxylate Synthase Homolog (Inactive)	CCNT2
CD8A	CD8a Molecule	CLMP
ANGPTL4	Angiopoietin Like 4	ESAM
EIF2AK3	Eukaryotic Translation Initiation Factor 2 Alpha Kinase 3	CXADR
TRIM24	Tripartite Motif Containing 24	DIRAS3
GJB1	Gap Junction Protein Beta 1	HLA-DRB1
SLC4A2	Solute Carrier Family 4 Member 2	EXTL3
WNT10A	Wnt Family Member 10A	BLACAT1
MAPT	Microtubule Associated Protein Tau	ZC3H12A
CDH5	Cadherin 5	PLA2G2D
IGHMBP2	Immunoglobulin Mu DNA Binding Protein 2	GOPC
CASK	Calcium/Calmodulin Dependent Serine Protein Kinase	DUSP1
MIR129-2	MicroRNA 129-2	ST3GAL1
NCL	Nucleolin	SYT13
RNASE3	Ribonuclease A Family Member 3	TGFBI
ITPR1	Inositol 1,4,5-Trisphosphate Receptor Type 1	TLR6
CLDN6	Claudin 6	ATG12
ACTG1	Actin Gamma 1	MIR489
ABCA1	ATP Binding Cassette Subfamily A Member 1	SEMA3E
RIPK1	Receptor Interacting Serine/Threonine Kinase 1	DAPK3
PRNP	Prion Protein	UCHL5
CCAR2	Cell Cycle And Apoptosis Regulator 2	MIR590
RXRG	Retinoid X Receptor Gamma	PTCSC3
TFE3	Transcription Factor Binding To IGHM Enhancer 3	GP1BA
MIR371A	MicroRNA 371a	NDRG4
PDGFD	Platelet Derived Growth Factor D	CASP4
EHMT1	Euchromatic Histone Lysine Methyltransferase 1	CBS
KAT5	Lysine Acetyltransferase 5	HOXC-AS1
PRDX1	Peroxiredoxin 1	HSD3B1
PRRT2	Proline Rich Transmembrane Protein 2	PTGR2
HNRNPA2B1	Heterogeneous Nuclear Ribonucleoprotein A2/B1	ALPI
LIF	LIF Interleukin 6 Family Cytokine	CRYAB
HLTF	Helicase Like Transcription Factor	RPS6KA5
TGM3	Transglutaminase 3	ST6GAL1
SBF2-AS1	SBF2 Antisense RNA 1	BCAT1
ADRB2	Adrenoceptor Beta 2	SLC22A16
ELF3	E74 Like ETS Transcription Factor 3	ATG3
DIRAS3	DIRAS Family GTPase 3	LPAR3
CD69	CD69 Molecule	BIK
RBBP4	RB Binding Protein 4, Chromatin Remodeling Factor	CASP2
MIR490	MicroRNA 490	STARD8
CD27	CD27 Molecule	PRDX1
NCOA1	Nuclear Receptor Coactivator 1	FGF8
FZD9	Frizzled Class Receptor 9	CDC25C
FZD3	Frizzled Class Receptor 3	FUT2
PPY	Pancreatic Polypeptide	P3H3
MIB2	Mindbomb E3 Ubiquitin Protein Ligase 2	BCL2A1
RAB25	RAB25, Member RAS Oncogene Family	CAPN10
HMGCR	3-Hydroxy-3-Methylglutaryl-CoA Reductase	ELF3
ATP8B1	ATPase Phospholipid Transporting 8B1	ATAD2
PBRM1	Polybromo 1	CXCL2
KDM6A	Lysine Demethylase 6A	MAP2K2
IGFBP4	Insulin Like Growth Factor Binding Protein 4	STIP1
CARD10	Caspase Recruitment Domain Family Member 10	CLCN3
EFNA1	Ephrin A1	CDC6
AMN	Amnion Associated Transmembrane Protein	LDOC1
BLK	BLK Proto-Oncogene, Src Family Tyrosine Kinase	NEUROD1
PRMT7	Protein Arginine Methyltransferase 7	MIR585
MUC3A	Mucin 3A, Cell Surface Associated	MBD2
GUSB	Glucuronidase Beta	RAP1GAP
APP	Amyloid Beta Precursor Protein	PDHA1
CTCF	CCCTC-Binding Factor	IL37
KMT2D	Lysine Methyltransferase 2D	ING3
LOXL2	Lysyl Oxidase Like 2	PLS3
EXO1	Exonuclease 1	TMED7
OTC	Ornithine Carbamoyltransferase	PLOD2
MIR134	MicroRNA 134	GADD45A
STAT4	Signal Transducer And Activator Of Transcription 4	TNS1
KRT1	Keratin 1	KRT17
IL21	Interleukin 21	VSIG1
MELK	Maternal Embryonic Leucine Zipper Kinase	SGPP1
C1R	Complement C1r	SLC16A12
ADM	Adrenomedullin	ASF1A
ANXA3	Annexin A3	SNHG17
BMPR2	Bone Morphogenetic Protein Receptor Type 2	IL17RA
RAPSN	Receptor Associated Protein Of The Synapse	FAM83D
RBBP6	RB Binding Protein 6, Ubiquitin Ligase	VASH2
AKR1B10	Aldo-Keto Reductase Family 1 Member B10	ACPP
TREM1	Triggering Receptor Expressed On Myeloid Cells 1	KLF16
PAK4	P21 (RAC1) Activated Kinase 4	CCNE2
SLC9A3R1	SLC9A3 Regulator 1	S100A11
SCN1A	Sodium Voltage-Gated Channel Alpha Subunit 1	PSEN1
SREBF1	Sterol Regulatory Element Binding Transcription Factor 1	NBAT1
MACF1	Microtubule Actin Crosslinking Factor 1	TRIM14
ENPP2	Ectonucleotide Pyrophosphatase/Phosphodiesterase 2	PIBF1
OLFM4	Olfactomedin 4	MIR99B
IL32	Interleukin 32	ARHGAP5
DRD1	Dopamine Receptor D1	PLOD1
CASP6	Caspase 6	GABARAPL1
LACTB	Lactamase Beta	MIR193B
SMN1	Survival Of Motor Neuron 1, Telomeric	NECTIN4
FZD1	Frizzled Class Receptor 1	LAMA4
TNFRSF4	TNF Receptor Superfamily Member 4	RAB3IP
CYLD	CYLD Lysine 63 Deubiquitinase	HSPB8
ASS1	Argininosuccinate Synthase 1	MIIP
PRC1	Protein Regulator Of Cytokinesis 1	MIR1294
LTBP4	Latent Transforming Growth Factor Beta Binding Protein 4	RET
TERF2IP	TERF2 Interacting Protein	CUX1
GJB2	Gap Junction Protein Beta 2	SHC1
PHLPP1	PH Domain And Leucine Rich Repeat Protein Phosphatase 1	SETD2
GLE1	GLE1 RNA Export Mediator	GLDC
PABPN1	Poly(A) Binding Protein Nuclear 1	BTG3
EEF2	Eukaryotic Translation Elongation Factor 2	ATOH1
SELL	Selectin L	TRPM2
SYNE1	Spectrin Repeat Containing Nuclear Envelope Protein 1	KDM5D
HDAC3	Histone Deacetylase 3	OR3A4P
HTR2A	5-Hydroxytryptamine Receptor 2A	EIF3B
IGFBP7	Insulin Like Growth Factor Binding Protein 7	LIMS1
NEK1	NIMA Related Kinase 1	PORCN
TXNRD1	Thioredoxin Reductase 1	NCR1
DDX3X	DEAD-Box Helicase 3 X-Linked	GINS4
MT-CO2	Mitochondrially Encoded Cytochrome C Oxidase II	TSC2
MUC5B	Mucin 5B, Oligomeric Mucus/Gel-Forming	ADORA1
CLCNKB	Chloride Voltage-Gated Channel Kb	NSD2
GPR68	G Protein-Coupled Receptor 68	PPFIA3
DCN	Decorin	RPS6KA3
SUZ12	SUZ12 Polycomb Repressive Complex 2 Subunit	PDGFA
LPAR1	Lysophosphatidic Acid Receptor 1	SEMA6D
PTH1R	Parathyroid Hormone 1 Receptor	MDC1
SPOP	Speckle Type BTB/POZ Protein	OSR2
FOLR1	Folate Receptor Alpha	RAP1B
S100A7	S100 Calcium Binding Protein A7	AMFR
PTN	Pleiotrophin	BTG1
ROCK2	Rho Associated Coiled-Coil Containing Protein Kinase 2	GIPC2
ZNF217	Zinc Finger Protein 217	AIM2
RPRM	Reprimo, TP53 Dependent G2 Arrest Mediator Homolog	MGAT3
PRMT1	Protein Arginine Methyltransferase 1	DUOX2
GATA1	GATA Binding Protein 1	RAD51C
SFRP2	Secreted Frizzled Related Protein 2	CAPZA1
MIR372	MicroRNA 372	S100B
NCF2	Neutrophil Cytosolic Factor 2	DDX11-AS1
PTPRH	Protein Tyrosine Phosphatase Receptor Type H	SLC52A3
PPARA	Peroxisome Proliferator Activated Receptor Alpha	SCYL1
WNT7A	Wnt Family Member 7A	HOXA5
TNFRSF11A	TNF Receptor Superfamily Member 11a	MIR187
TFPI2	Tissue Factor Pathway Inhibitor 2	SMIM10L2A
FOXA2	Forkhead Box A2	PRL
ATF2	Activating Transcription Factor 2	TRAF3
KLK15	Kallikrein Related Peptidase 15	FOXK2
RRAS	RAS Related	IVNS1ABP
EEF1A1	Eukaryotic Translation Elongation Factor 1 Alpha 1	MR1
ETS2	ETS Proto-Oncogene 2, Transcription Factor	TMEM119
RASGRP1	RAS Guanyl Releasing Protein 1	FGF3
CACNA1H	Calcium Voltage-Gated Channel Subunit Alpha1 H	NNT
MYBPC3	Myosin Binding Protein C3	MIAT
SIX1	SIX Homeobox 1	HNRNPA0
CLCN5	Chloride Voltage-Gated Channel 5	FBXO31
GC	GC Vitamin D Binding Protein	FGF6
SNCA	Synuclein Alpha	TRPM7
NET1	Neuroepithelial Cell Transforming 1	MFSD2A
GNB3	G Protein Subunit Beta 3	CENPH
DVL2	Dishevelled Segment Polarity Protein 2	BLID
LPAR2	Lysophosphatidic Acid Receptor 2	MIR501
SCN2A	Sodium Voltage-Gated Channel Alpha Subunit 2	PCAT6
CA2	Carbonic Anhydrase 2	TFAP2E
TRH	Thyrotropin Releasing Hormone	UPRT
SLC5A5	Solute Carrier Family 5 Member 5	SUV39H1
CTBP1	C-Terminal Binding Protein 1	IST1
NR4A1	Nuclear Receptor Subfamily 4 Group A Member 1	HRH4
CCL20	C-C Motif Chemokine Ligand 20	SLC34A2
CGA	Glycoprotein Hormones, Alpha Polypeptide	F7
SELP	Selectin P	ITIH3
PTGER3	Prostaglandin E Receptor 3	IL3
FUT4	Fucosyltransferase 4	NRG1
GPNMB	Glycoprotein Nmb	DHFR
CDR2	Cerebellar Degeneration Related Protein 2	SAV1
STC2	Stanniocalcin 2	SETD7
SLC6A3	Solute Carrier Family 6 Member 3	HS3ST2
MAGEL2	MAGE Family Member L2	IL1RL1
GPX3	Glutathione Peroxidase 3	ITLN1
NRP2	Neuropilin 2	TGM2
PEG10	Paternally Expressed 10	PCGEM1
ACKR3	Atypical Chemokine Receptor 3	CISD2
IL17F	Interleukin 17F	MIR383
EGFR-AS1	EGFR Antisense RNA 1	KRT76
LIN28A	Lin-28 Homolog A	FAM3C
CCL22	C-C Motif Chemokine Ligand 22	MIR95
MIR502	MicroRNA 502	YEATS4
IAPP	Islet Amyloid Polypeptide	COL10A1
ABCC12	ATP Binding Cassette Subfamily C Member 12	ENOSF1
SRGAP1	SLIT-ROBO Rho GTPase Activating Protein 1	CDO1
CSNK1D	Casein Kinase 1 Delta	PHLDA1
MAGED2	MAGE Family Member D2	RPL34-AS1
THBS2	Thrombospondin 2	FGF18
SPINT2	Serine Peptidase Inhibitor, Kunitz Type 2	TRPM2-AS
FGF5	Fibroblast Growth Factor 5	FOXK1
MIR125B2	MicroRNA 125b-2	HOTAIRM1
EPHB6	EPH Receptor B6	MSRB3
RPS27A	Ribosomal Protein S27a	FOXL2
ROR1	Receptor Tyrosine Kinase Like Orphan Receptor 1	VOPP1
PTCH2	Patched 2	MIR216B
COL4A2	Collagen Type IV Alpha 2 Chain	TNFRSF19
IKBKE	Inhibitor Of Nuclear Factor Kappa B Kinase Subunit Epsilon	SBF2-AS1
LAMC1	Laminin Subunit Gamma 1	LINC-PINT
ROR2	Receptor Tyrosine Kinase Like Orphan Receptor 2	RAI14
HELLS	Helicase, Lymphoid Specific	PRKAB1
PBOV1	Prostate And Breast Cancer Overexpressed 1	ACSL5
CYP2C9	Cytochrome P450 Family 2 Subfamily C Member 9	CARD8
NDUFA13	NADH:Ubiquinone Oxidoreductase Subunit A13	SLC9C1
ARSH	Arylsulfatase Family Member H	RAB11FIP2
[truncated: 9,354 more rows]
