# Supplementary material for: Comprehensive Analysis of a circRNA-miRNA-mRNA Network to Reveal Potential Inflammation-Related Targets for Gastric Adenocarcinoma
Source: Mediators Inflamm. 2020 Aug 1;2020:9435608. doi: 10.1155/2020/9435608 (PMC7416288; doi:10.1155/2020/9435608)
Supplement: Supplementary 8 — Table S8: inflammation-related genes in the GeneCards and GenCLiP 3 database. [file 9435608.f8.xls]

## Sheet: Sheet1
Inflammation-related genes in the GeneCards database		Inflammation-related genes in the GenCLiP 3 database
Gene Symbol	Description	CRP
IL6	Interleukin 6	TNF
TNF	Tumor Necrosis Factor	IL6
IL10	Interleukin 10	PTGS2
TLR4	Toll Like Receptor 4	IL10
NLRP3	NLR Family Pyrin Domain Containing 3	NFKB1
CRP	C-Reactive Protein	TLR4
NOD2	Nucleotide Binding Oligomerization Domain Containing 2	CCL2
TLR2	Toll Like Receptor 2	IL17A
IL1RN	Interleukin 1 Receptor Antagonist	IL1B
HLA-DRB1	Major Histocompatibility Complex, Class II, DR Beta 1	MPO
CXCL8	C-X-C Motif Chemokine Ligand 8	ICAM1
IL13	Interleukin 13	NOS2
IL1B	Interleukin 1 Beta	ALB
ELANE	Elastase, Neutrophil Expressed	NLRP3
HLA-B	Major Histocompatibility Complex, Class I, B	IFNG
PRTN3	Proteinase 3	LPA
TNFRSF1A	TNF Receptor Superfamily Member 1A	IL4
MEFV	MEFV Innate Immuity Regulator, Pyrin	VEGFA
CTLA4	Cytotoxic T-Lymphocyte Associated Protein 4	ADIPOQ
FOXP3	Forkhead Box P3	LEP
TGFB1	Transforming Growth Factor Beta 1	HMGB1
FAS	Fas Cell Surface Death Receptor	IL13
IFNG	Interferon Gamma	NFE2L2
CCL2	C-C Motif Chemokine Ligand 2	MAPK1
IL17A	Interleukin 17A	STAT3
IL23R	Interleukin 23 Receptor	CD4
STAT3	Signal Transducer And Activator Of Transcription 3	CXCL8
TLR3	Toll Like Receptor 3	TGFB1
CCR5	C-C Motif Chemokine Receptor 5 (Gene/Pseudogene)	IL5
PTPN22	Protein Tyrosine Phosphatase Non-Receptor Type 22	MAPK14
CD40LG	CD40 Ligand	HMOX1
IL10RA	Interleukin 10 Receptor Subunit Alpha	TAC1
CCL11	C-C Motif Chemokine Ligand 11	AKT1
IL4	Interleukin 4	MMP9
ICAM1	Intercellular Adhesion Molecule 1	VCAM1
FASLG	Fas Ligand	IL18
ALB	Albumin	AGT
STAT1	Signal Transducer And Activator Of Transcription 1	TLR2
MPO	Myeloperoxidase	MAPK8
HLA-DQB1	Major Histocompatibility Complex, Class II, DQ Beta 1	PPARG
NFKB1	Nuclear Factor Kappa B Subunit 1	SOD1
LTA	Lymphotoxin Alpha	SIRT1
IL18	Interleukin 18	KNG1
HLA-DPB1	Major Histocompatibility Complex, Class II, DP Beta 1	MYD88
IRF5	Interferon Regulatory Factor 5	FOXP3
MBL2	Mannose Binding Lectin 2	MUC5AC
NLRP1	NLR Family Pyrin Domain Containing 1	CSF2
CCR6	C-C Motif Chemokine Receptor 6	CALCA
PLG	Plasminogen	RELA
MMP9	Matrix Metallopeptidase 9	IL23A
TNFAIP3	TNF Alpha Induced Protein 3	IL2
ABCB1	ATP Binding Cassette Subfamily B Member 1	CASP3
PTGS2	Prostaglandin-Endoperoxide Synthase 2	CASP1
HLA-A	Major Histocompatibility Complex, Class I, A	SPP1
HLA-DQA1	Major Histocompatibility Complex, Class II, DQ Alpha 1	AGER
STAT4	Signal Transducer And Activator Of Transcription 4	IL1RN
MMP1	Matrix Metallopeptidase 1	CXCR4
ITGB2	Integrin Subunit Beta 2	TRPV1
IL5	Interleukin 5	TP53
VCAM1	Vascular Cell Adhesion Molecule 1	REN
IL10RB	Interleukin 10 Receptor Subunit Beta	CD8A
SPP1	Secreted Phosphoprotein 1	NGF
SELE	Selectin E	APOE
ITGAM	Integrin Subunit Alpha M	IGHE
PSTPIP1	Proline-Serine-Threonine Phosphatase Interacting Protein 1	CD40LG
CIITA	Class II Major Histocompatibility Complex Transactivator	CXCL10
IL2	Interleukin 2	IGF1
TP53	Tumor Protein P53	CCL5
CCL5	C-C Motif Chemokine Ligand 5	MIF
HMGB1	High Mobility Group Box 1	BDNF
FCGR2A	Fc Fragment Of IgG Receptor IIa	RETN
CCR1	C-C Motif Chemokine Receptor 1	PPARA
MVK	Mevalonate Kinase	EPO
SERPINA1	Serpin Family A Member 1	TSLP
MIF	Macrophage Migration Inhibitory Factor	ITGAM
RNASE3	Ribonuclease A Family Member 3	CCL11
MIR155	MicroRNA 155	BCL2
IRGM	Immunity Related GTPase M	MTOR
CFTR	CF Transmembrane Conductance Regulator	LCN2
MYD88	MYD88 Innate Immune Signal Transduction Adaptor	HP
IL1A	Interleukin 1 Alpha	APP
CXCL10	C-X-C Motif Chemokine Ligand 10	MAPK3
NLRP12	NLR Family Pyrin Domain Containing 12	PTX3
S100A9	S100 Calcium Binding Protein A9	IL22
TNFRSF1B	TNF Receptor Superfamily Member 1B	FAS
ERAP1	Endoplasmic Reticulum Aminopeptidase 1	JUN
NLRC4	NLR Family CARD Domain Containing 4	GPT
HLA-DPA1	Major Histocompatibility Complex, Class II, DP Alpha 1	LGALS3
MIR21	MicroRNA 21	ELANE
EPX	Eosinophil Peroxidase	F3
ATG16L1	Autophagy Related 16 Like 1	S100A8
ALOX5	Arachidonate 5-Lipoxygenase	SERPINE1
IL1R1	Interleukin 1 Receptor Type 1	IL1A
FLG	Filaggrin	CD40
NOS2	Nitric Oxide Synthase 2	CXCL2
IL2RA	Interleukin 2 Receptor Subunit Alpha	F2RL1
IL12B	Interleukin 12B	CCR2
IL12RB1	Interleukin 12 Receptor Subunit Beta 1	CD68
IFIH1	Interferon Induced With Helicase C Domain 1	RNASE3
VEGFA	Vascular Endothelial Growth Factor A	CHI3L1
BTNL2	Butyrophilin Like 2	NOS3
CCL3	C-C Motif Chemokine Ligand 3	BAX
RIPK1	Receptor Interacting Serine/Threonine Kinase 1	TIMP1
IL21	Interleukin 21	CD14
C4A	Complement C4A (Rodgers Blood Group)	S100A9
IL12A	Interleukin 12A	MIR155
ADIPOQ	Adiponectin, C1Q And Collagen Domain Containing	CD44
TLR9	Toll Like Receptor 9	MMP2
TNFSF15	TNF Superfamily Member 15	PARP1
INS	Insulin	FASLG
MIR146A	MicroRNA 146a	IFNA1
F2	Coagulation Factor II, Thrombin	POMC
TBX21	T-Box Transcription Factor 21	CAT
TTR	Transthyretin	MEFV
IRF1	Interferon Regulatory Factor 1	MAPT
CD4	CD4 Molecule	PROC
ADA2	Adenosine Deaminase 2	EGFR
APOE	Apolipoprotein E	CARD8
C3	Complement C3	GHRL
CSF2	Colony Stimulating Factor 2	CXCL1
MUC1	Mucin 1, Cell Surface Associated	AHR
HMOX1	Heme Oxygenase 1	CFTR
S100A8	S100 Calcium Binding Protein A8	TLR9
CD79A	CD79a Molecule	NOD2
DNASE1	Deoxyribonuclease 1	SAA1
CXCL1	C-X-C Motif Chemokine Ligand 1	IDO1
SELP	Selectin P	HSPA4
FCGR3B	Fc Fragment Of IgG Receptor IIIb	CSF3
PPARG	Peroxisome Proliferator Activated Receptor Gamma	CXCL12
SMAD3	SMAD Family Member 3	PTGS1
PADI4	Peptidyl Arginine Deiminase 4	NAMPT
SAA1	Serum Amyloid A1	ITGB2
SLC22A4	Solute Carrier Family 22 Member 4	PIK3CA
AIRE	Autoimmune Regulator	EDN1
AGER	Advanced Glycosylation End-Product Specific Receptor	CXCR2
HP	Haptoglobin	STAT1
CASP1	Caspase 1	CCL3
CXCR3	C-X-C Motif Chemokine Receptor 3	CXCR3
LEP	Leptin	SERPINA1
IL2RB	Interleukin 2 Receptor Subunit Beta	CCL4
TLR5	Toll Like Receptor 5	TRPA1
S100A12	S100 Calcium Binding Protein A12	TNFRSF1A
PDCD1	Programmed Cell Death 1	MPV17
INAVA	Innate Immunity Activator	C3
MMP2	Matrix Metallopeptidase 2	TF
BDNF	Brain Derived Neurotrophic Factor	HIF1A
DNASE1L3	Deoxyribonuclease 1 Like 3	IL2RA
IL33	Interleukin 33	FOS
IL36RN	Interleukin 36 Receptor Antagonist	DPP4
SPINK5	Serine Peptidase Inhibitor Kazal Type 5	TNFRSF11B
CTNNB1	Catenin Beta 1	SFTPD
CHI3L1	Chitinase 3 Like 1	MIR146A
CD40	CD40 Molecule	ANXA1
SELL	Selectin L	CYBB
PTGS1	Prostaglandin-Endoperoxide Synthase 1	SOCS3
HAVCR2	Hepatitis A Virus Cellular Receptor 2	TNFAIP3
CD55	CD55 Molecule (Cromer Blood Group)	VDR
TIMP1	TIMP Metallopeptidase Inhibitor 1	GLI2
KNG1	Kininogen 1	P2RX7
IL23A	Interleukin 23 Subunit Alpha	GCG
CCL4	C-C Motif Chemokine Ligand 4	PPP1R1A
IKBKG	Inhibitor Of Nuclear Factor Kappa B Kinase Regulatory Subunit Gamma	RARRES2
CSF3	Colony Stimulating Factor 3	SMAD3
MMP3	Matrix Metallopeptidase 3	PRKAA1
TSLP	Thymic Stromal Lymphopoietin	NR3C1
SERPINE1	Serpin Family E Member 1	GFAP
CTSG	Cathepsin G	CD36
AKT1	AKT Serine/Threonine Kinase 1	KLK4
IL15	Interleukin 15	IL9
IL1RAPL2	Interleukin 1 Receptor Accessory Protein Like 2	TNFSF11
CXCL2	C-X-C Motif Chemokine Ligand 2	CX3CL1
MST1	Macrophage Stimulating 1	IL37
PTX3	Pentraxin 3	IL15
LTF	Lactotransferrin	PECAM1
RETN	Resistin	PTGES
OTULIN	OTU Deubiquitinase With Linear Linkage Specificity	IL1RL1
CCR3	C-C Motif Chemokine Receptor 3	APOA1
SERPINA3	Serpin Family A Member 3	CCR5
RELA	RELA Proto-Oncogene, NF-KB Subunit	MIR21
ANXA1	Annexin A1	CD274
IRAK1	Interleukin 1 Receptor Associated Kinase 1	PDE4A
TGFB2	Transforming Growth Factor Beta 2	NR1H4
ICOSLG	Inducible T Cell Costimulator Ligand	TLR7
LCN2	Lipocalin 2	THBD
TREX1	Three Prime Repair Exonuclease 1	MMP3
IL17F	Interleukin 17F	TLR3
IL4R	Interleukin 4 Receptor	ITGAX
ACE	Angiotensin I Converting Enzyme	CRH
HSPD1	Heat Shock Protein Family D (Hsp60) Member 1	TSPO
RASGRP1	RAS Guanyl Releasing Protein 1	HPSE
CD28	CD28 Molecule	PTPRC
C1S	Complement C1s	ANGPT2
BACH2	BTB Domain And CNC Homolog 2	POSTN
TNFSF11	TNF Superfamily Member 11	ELN
TNIP1	TNFAIP3 Interacting Protein 1	TBX21
CAT	Catalase	C5AR1
GPT	Glutamic--Pyruvic Transaminase	CD163
CYBB	Cytochrome B-245 Beta Chain	RIPK1
MIR145	MicroRNA 145	VIP
LPL	Lipoprotein Lipase	CP
TERT	Telomerase Reverse Transcriptase	STAT6
MIR126	MicroRNA 126	C5
NR3C1	Nuclear Receptor Subfamily 3 Group C Member 1	TNFRSF1B
CXCL12	C-X-C Motif Chemokine Ligand 12	TREM1
FCGR2B	Fc Fragment Of IgG Receptor IIb	IL25
HLA-G	Major Histocompatibility Complex, Class I, G	S100A12
DEFB4A	Defensin Beta 4A	RIPK3
CP	Ceruloplasmin	PLA2G7
CD8A	CD8a Molecule	JAK2
THBD	Thrombomodulin	IL27
CSF1	Colony Stimulating Factor 1	GRN
CD14	CD14 Molecule	PDCD1
WAS	WASP Actin Nucleation Promoting Factor	THBS1
TNFRSF13C	TNF Receptor Superfamily Member 13C	TFRC
MAPK14	Mitogen-Activated Protein Kinase 14	HGF
MUC5B	Mucin 5B, Oligomeric Mucus/Gel-Forming	PON1
CXCR4	C-X-C Motif Chemokine Receptor 4	SOD2
CD19	CD19 Molecule	AHSG
PPARA	Peroxisome Proliferator Activated Receptor Alpha	EPHX2
NOD1	Nucleotide Binding Oligomerization Domain Containing 1	LBP
NCF4	Neutrophil Cytosolic Factor 4	ADAM17
F2RL1	F2R Like Trypsin Receptor 1	CX3CR1
TLR6	Toll Like Receptor 6	ACE
SPINK1	Serine Peptidase Inhibitor Kazal Type 1	CTGF
CXCL9	C-X-C Motif Chemokine Ligand 9	MMP8
TNFSF12	TNF Superfamily Member 12	CSF1
CD80	CD80 Molecule	NELFCD
IGHE	Immunoglobulin Heavy Constant Epsilon	KANTR
CYBA	Cytochrome B-245 Alpha Chain	GJA1
PLCG2	Phospholipase C Gamma 2	AIF1
ETS1	ETS Proto-Oncogene 1, Transcription Factor	PLG
RBCK1	RANBP2-Type And C3HC4-Type Zinc Finger Containing 1	FPR2
STING1	Stimulator Of Interferon Response CGAMP Interactor 1	TACR1
C4B	Complement C4B (Chido Blood Group)	GDF15
MIR150	MicroRNA 150	GATA3
VWF	Von Willebrand Factor	TNFSF10
IFNA1	Interferon Alpha 1	HSPD1
CD44	CD44 Molecule (Indian Blood Group)	NR1I2
IL9	Interleukin 9	CAV1
IL22	Interleukin 22	CCL20
TEK	TEK Receptor Tyrosine Kinase	IL33
UBAC2	UBA Domain Containing 2	SOCS1
JUN	Jun Proto-Oncogene, AP-1 Transcription Factor Subunit	CST3
KRAS	KRAS Proto-Oncogene, GTPase	TRAF6
B2M	Beta-2-Microglobulin	PLAT
CALCA	Calcitonin Related Polypeptide Alpha	AGTR1
TLR7	Toll Like Receptor 7	S100B
C1R	Complement C1r	NFE2
SH2D1A	SH2 Domain Containing 1A	CNR2
MAPK8	Mitogen-Activated Protein Kinase 8	FGF23
KLRC4	Killer Cell Lectin Like Receptor C4	TNFAIP6
IL12A-AS1	IL12A Antisense RNA 1	CDH1
EGFR	Epidermal Growth Factor Receptor	EGR1
APOH	Apolipoprotein H	ANGPT1
ADRB2	Adrenoceptor Beta 2	IRF6
TNFRSF11B	TNF Receptor Superfamily Member 11b	IL6ST
ADA	Adenosine Deaminase	CCL17
PRSS1	Serine Protease 1	CTLA4
PLA2G7	Phospholipase A2 Group VII	PRTN3
IKBKB	Inhibitor Of Nuclear Factor Kappa B Kinase Subunit Beta	FABP4
MIR122	MicroRNA 122	LDLR
JAK2	Janus Kinase 2	SST
SERPINB1	Serpin Family B Member 1	CTSB
F5	Coagulation Factor V	MMP1
CASR	Calcium Sensing Receptor	CASP8
IL7R	Interleukin 7 Receptor	NPY
SCGB1A1	Secretoglobin Family 1A Member 1	SCGB1A1
PRKCD	Protein Kinase C Delta	CXCL9
PIK3CG	Phosphatidylinositol-4,5-Bisphosphate 3-Kinase Catalytic Subunit Gamma	TXNIP
GDNF	Glial Cell Derived Neurotrophic Factor	AOC3
NCF1	Neutrophil Cytosolic Factor 1	CREB1
CR2	Complement C3d Receptor 2	PIK3CG
TBK1	TANK Binding Kinase 1	FGF2
SFTPC	Surfactant Protein C	IL17F
ITGA4	Integrin Subunit Alpha 4	PTH
TNFRSF13B	TNF Receptor Superfamily Member 13B	PTEN
CXCR2	C-X-C Motif Chemokine Receptor 2	HMGCR
PIK3CA	Phosphatidylinositol-4,5-Bisphosphate 3-Kinase Catalytic Subunit Alpha	FGF21
GGT1	Gamma-Glutamyltransferase 1	OSM
NCF2	Neutrophil Cytosolic Factor 2	CD86
CASP3	Caspase 3	PGF
SLPI	Secretory Leukocyte Peptidase Inhibitor	KEAP1
NR1H3	Nuclear Receptor Subfamily 1 Group H Member 3	EGR3
FERMT1	Fermitin Family Member 1	PLA2G2A
MPZ	Myelin Protein Zero	RBP4
GZMB	Granzyme B	CCR3
F3	Coagulation Factor III, Tissue Factor	ENTPD1
MAPK1	Mitogen-Activated Protein Kinase 1	ACHE
TNFSF13B	TNF Superfamily Member 13b	MAP3K7
SOCS3	Suppressor Of Cytokine Signaling 3	CD28
TAC1	Tachykinin Precursor 1	SERPINC1
MMP8	Matrix Metallopeptidase 8	PLAUR
SFTPD	Surfactant Protein D	NOS1
SERPINC1	Serpin Family C Member 1	SDC1
TF	Transferrin	NOX4
PTGDR2	Prostaglandin D2 Receptor 2	NFKBIA
MBTPS2	Membrane Bound Transcription Factor Peptidase, Site 2	IKBKB
ADAM17	ADAM Metallopeptidase Domain 17	MOG
IL3	Interleukin 3	LGALS1
TNFSF4	TNF Superfamily Member 4	SMAD7
PYCARD	PYD And CARD Domain Containing	IL3
CASP10	Caspase 10	PTGDR2
ITGAL	Integrin Subunit Alpha L	HAVCR1
ACKR2	Atypical Chemokine Receptor 2	CD34
CCR7	C-C Motif Chemokine Receptor 7	SYK
IL16	Interleukin 16	DMD
SFTPA2	Surfactant Protein A2	KDR
RET	Ret Proto-Oncogene	ACE2
NR1H4	Nuclear Receptor Subfamily 1 Group H Member 4	AQP4
APOA1	Apolipoprotein A1	GLP1R
C5	Complement C5	BMP2
CX3CL1	C-X3-C Motif Chemokine Ligand 1	MMP13
MIR222	MicroRNA 222	MUC1
LMNA	Lamin A/C	CD79A
CD163	CD163 Molecule	HSP90AA1
PTPRC	Protein Tyrosine Phosphatase Receptor Type C	CFH
NFKBIA	NFKB Inhibitor Alpha	IL7
BPI	Bactericidal Permeability Increasing Protein	CNR1
TCF4	Transcription Factor 4	OCLN
ABCB4	ATP Binding Cassette Subfamily B Member 4	CD1D
CCL20	C-C Motif Chemokine Ligand 20	CCR4
NFKB2	Nuclear Factor Kappa B Subunit 2	MME
IL7	Interleukin 7	PCSK9
RNF31	Ring Finger Protein 31	TMEM173
CD86	CD86 Molecule	CXCL5
IL37	Interleukin 37	F2R
VDR	Vitamin D Receptor	NOD1
IFNGR1	Interferon Gamma Receptor 1	CTSG
ICOS	Inducible T Cell Costimulator	ABCA1
SFTPA1	Surfactant Protein A1	AMH
CCR2	C-C Motif Chemokine Receptor 2	CCR7
PON1	Paraoxonase 1	IL11
MMEL1	Membrane Metalloendopeptidase Like 1	MYC
PTPN2	Protein Tyrosine Phosphatase Non-Receptor Type 2	ESR1
FLNA	Filamin A	CDKN2A
NGF	Nerve Growth Factor	CD80
DNAL1	Dynein Axonemal Light Chain 1	KL
TLR1	Toll Like Receptor 1	MMP12
UBE2L3	Ubiquitin Conjugating Enzyme E2 L3	SPHK1
TLR8	Toll Like Receptor 8	PRL
CAMP	Cathelicidin Antimicrobial Peptide	PCNA
REL	REL Proto-Oncogene, NF-KB Subunit	TGM2
LACC1	Laccase Domain Containing 1	IRS1
EDN1	Endothelin 1	A2M
SOD1	Superoxide Dismutase 1	DEFB4A
XIAP	X-Linked Inhibitor Of Apoptosis	TXN
CDH1	Cadherin 1	CAMP
IL17RA	Interleukin 17 Receptor A	SERPINB3
CASP8	Caspase 8	TLR5
RBP4	Retinol Binding Protein 4	IFNB1
IFNB1	Interferon Beta 1	SELL
KRT18	Keratin 18	CLU
MIR34A	MicroRNA 34a	BDKRB1
MIR221	MicroRNA 221	NPPB
IDO1	Indoleamine 2,3-Dioxygenase 1	TNC
GATA3	GATA Binding Protein 3	TEK
FLNC	Filamin C	TTR
IL6R	Interleukin 6 Receptor	PPARD
SAMHD1	SAM And HD Domain Containing Deoxynucleoside Triphosphate Triphosphohydrolase 1	LY96
EPCAM	Epithelial Cell Adhesion Molecule	VIM
APC	APC Regulator Of WNT Signaling Pathway	NT5E
GPR35	G Protein-Coupled Receptor 35	RHOA
SLC9A3	Solute Carrier Family 9 Member A3	CXCR1
CX3CR1	C-X3-C Motif Chemokine Receptor 1	LTB4R
BGLAP	Bone Gamma-Carboxyglutamate Protein	TICAM1
PSMB8	Proteasome 20S Subunit Beta 8	CDKN1A
NFE2L2	Nuclear Factor, Erythroid 2 Like 2	MBP
POLA1	DNA Polymerase Alpha 1, Catalytic Subunit	IL1R1
CCR4	C-C Motif Chemokine Receptor 4	MAPKAPK2
VIP	Vasoactive Intestinal Peptide	APOB
MMP12	Matrix Metallopeptidase 12	FOXO1
CCL17	C-C Motif Chemokine Ligand 17	CD38
ENG	Endoglin	FLT1
PSMB9	Proteasome 20S Subunit Beta 9	IL16
COL1A1	Collagen Type I Alpha 1 Chain	SQSTM1
HLA-C	Major Histocompatibility Complex, Class I, C	TNFSF15
DDX58	DExD/H-Box Helicase 58	SLPI
MUC5AC	Mucin 5AC, Oligomeric Mucus/Gel-Forming	CMA1
ABCG2	ATP Binding Cassette Subfamily G Member 2 (Junior Blood Group)	LIF
MTHFR	Methylenetetrahydrofolate Reductase	CCND1
CFI	Complement Factor I	PTGER4
GHRL	Ghrelin And Obestatin Prepropeptide	LTA
FGFR3	Fibroblast Growth Factor Receptor 3	HSPA5
FCGR3A	Fc Fragment Of IgG Receptor IIIa	NOX1
LBP	Lipopolysaccharide Binding Protein	APLN
MIR200C	MicroRNA 200c	TNFRSF12A
FGFR2	Fibroblast Growth Factor Receptor 2	ATF3
MIR31	MicroRNA 31	HSPB3
NOS3	Nitric Oxide Synthase 3	FLG
CXCL5	C-X-C Motif Chemokine Ligand 5	CCR6
ITGB4	Integrin Subunit Beta 4	DDIT3
TRPV1	Transient Receptor Potential Cation Channel Subfamily V Member 1	SIRT6
MIR132	MicroRNA 132	MAP3K5
CXCL13	C-X-C Motif Chemokine Ligand 13	FAAH
ADAR	Adenosine Deaminase RNA Specific	CCL22
CCL24	C-C Motif Chemokine Ligand 24	TJP1
IGF1	Insulin Like Growth Factor 1	CYP19A1
TGFBR1	Transforming Growth Factor Beta Receptor 1	ARG1
RSPH4A	Radial Spoke Head Component 4A	SMAD2
RSPH9	Radial Spoke Head Component 9	CYP2E1
BTK	Bruton Tyrosine Kinase	APCS
TICAM1	Toll Like Receptor Adaptor Molecule 1	PPIA
CD69	CD69 Molecule	SRC
C5AR1	Complement C5a Receptor 1	IL21
HAMP	Hepcidin Antimicrobial Peptide	KIT
CCL7	C-C Motif Chemokine Ligand 7	ADORA2A
FGF2	Fibroblast Growth Factor 2	KITLG
SAA4	Serum Amyloid A4, Constitutive	ESM1
CYBC1	Cytochrome B-245 Chaperone 1	RAG1
CXCR1	C-X-C Motif Chemokine Receptor 1	IRF1
CCL26	C-C Motif Chemokine Ligand 26	CXCL13
TFRC	Transferrin Receptor	ALOX15
NPPB	Natriuretic Peptide B	CCL24
CD274	CD274 Molecule	ZC3H12A
BMP6	Bone Morphogenetic Protein 6	BGLAP
CD81	CD81 Molecule	IRAK1
MRAP	Melanocortin 2 Receptor Accessory Protein	ADCYAP1
IRF3	Interferon Regulatory Factor 3	SOD3
CTRC	Chymotrypsin C	F10
TREM1	Triggering Receptor Expressed On Myeloid Cells 1	ZFP36
RTEL1	Regulator Of Telomere Elongation Helicase 1	ADM
TGFBR2	Transforming Growth Factor Beta Receptor 2	CXCL16
PLA2G2A	Phospholipase A2 Group IIA	MBL2
MIR15B	MicroRNA 15b	GAST
CHUK	Component Of Inhibitor Of Nuclear Factor Kappa B Kinase Complex	KRAS
GJB6	Gap Junction Protein Beta 6	CALCOCO1
NAMPT	Nicotinamide Phosphoribosyltransferase	MUC2
TERC	Telomerase RNA Component	IL6R
XDH	Xanthine Dehydrogenase	GAS6
TNFAIP6	TNF Alpha Induced Protein 6	PRKAB1
DNAI2	Dynein Axonemal Intermediate Chain 2	MRC1
IL11	Interleukin 11	LGALS9
IRAK4	Interleukin 1 Receptor Associated Kinase 4	DUSP1
CLEC7A	C-Type Lectin Domain Containing 7A	SERPINF1
IFNA2	Interferon Alpha 2	CCL7
FOS	Fos Proto-Oncogene, AP-1 Transcription Factor Subunit	COMP
MMP13	Matrix Metallopeptidase 13	NTN1
MIR142	MicroRNA 142	TRPV4
LPIN2	Lipin 2	BSG
DNAAF2	Dynein Axonemal Assembly Factor 2	IRF3
CCL13	C-C Motif Chemokine Ligand 13	PLA2G4A
POMC	Proopiomelanocortin	OXT
DPP4	Dipeptidyl Peptidase 4	PTGER2
ITGAX	Integrin Subunit Alpha X	HSPB1
AQP4	Aquaporin 4	PDYN
MIR223	MicroRNA 223	CYR61
DUOX2	Dual Oxidase 2	SREBF1
COMP	Cartilage Oligomeric Matrix Protein	FPR1
JAK3	Janus Kinase 3	HAVCR2
GJB2	Gap Junction Protein Beta 2	HDAC2
ANXA5	Annexin A5	PYCARD
MX1	MX Dynamin Like GTPase 1	CD59
RARRES2	Retinoic Acid Receptor Responder 2	CCL21
MBP	Myelin Basic Protein	TIMP3
CD36	CD36 Molecule	SELE
NOX1	NADPH Oxidase 1	PROCR
PECAM1	Platelet And Endothelial Cell Adhesion Molecule 1	SNCA
SLC17A5	Solute Carrier Family 17 Member 5	PSEN1
H2AC18	H2A Clustered Histone 18	GPBAR1
TACR1	Tachykinin Receptor 1	TNFRSF4
SYK	Spleen Associated Tyrosine Kinase	MAPK9
TLR10	Toll Like Receptor 10	FOXO3
IL1RL1	Interleukin 1 Receptor Like 1	PRF1
LGALS1	Galectin 1	ENG
SLC11A1	Solute Carrier Family 11 Member 1	MERTK
MOG	Myelin Oligodendrocyte Glycoprotein	GZMB
SOCS1	Suppressor Of Cytokine Signaling 1	STAT4
ALOX15	Arachidonate 15-Lipoxygenase	NOTCH1
DNAH1	Dynein Axonemal Heavy Chain 1	S1PR1
CARD14	Caspase Recruitment Domain Family Member 14	PF4
DNAH5	Dynein Axonemal Heavy Chain 5	CCL26
HYDIN	HYDIN Axonemal Central Pair Apparatus Protein	ABCB1
SELPLG	Selectin P Ligand	IL31
HPS1	HPS1 Biogenesis Of Lysosomal Organelles Complex 3 Subunit 1	ANGPTL2
ENO1	Enolase 1	GAL
MIR143	MicroRNA 143	MIR223
CD247	CD247 Molecule	WNT5A
COL7A1	Collagen Type VII Alpha 1 Chain	EPX
CALR	Calreticulin	ITGAL
HIF1A	Hypoxia Inducible Factor 1 Subunit Alpha	NTRK1
MIR20A	MicroRNA 20a	CMKLR1
DNAH11	Dynein Axonemal Heavy Chain 11	REG3A
NME8	NME/NM23 Family Member 8	IGFBP3
RSPH1	Radial Spoke Head Component 1	ENPP2
CCDC39	Coiled-Coil Domain Containing 39	IL17RA
DRC1	Dynein Regulatory Complex Subunit 1	ADAMTS13
ITGA6	Integrin Subunit Alpha 6	HSH2D
STAT6	Signal Transducer And Activator Of Transcription 6	TNFSF13B
HSPA4	Heat Shock Protein Family A (Hsp70) Member 4	TREM2
ZAP70	Zeta Chain Of T Cell Receptor Associated Protein Kinase 70	CSF1R
ABCB11	ATP Binding Cassette Subfamily B Member 11	CPB2
F13A1	Coagulation Factor XIII A Chain	ACAN
IL27	Interleukin 27	ATG5
EGF	Epidermal Growth Factor	GDNF
ESR1	Estrogen Receptor 1	FNDC5
FGF10	Fibroblast Growth Factor 10	B2M
BCL2	BCL2 Apoptosis Regulator	EIF2AK2
C1QA	Complement C1q A Chain	MALAT1
EPRS1	Glutamyl-Prolyl-TRNA Synthetase 1	FFAR4
PRSS2	Serine Protease 2	P2RY12
MIR125A	MicroRNA 125a	ERBB2
DNAAF1	Dynein Axonemal Assembly Factor 1	PTAFR
TGM2	Transglutaminase 2	NR4A1
IL18R1	Interleukin 18 Receptor 1	PANX1
DMD	Dystrophin	TNFSF12
PDE4A	Phosphodiesterase 4A	SIRT3
BLK	BLK Proto-Oncogene, Src Family Tyrosine Kinase	LEPR
WG	Wegener Granulomatosis	AXL
CCN2	Cellular Communication Network Factor 2	UCP2
COL17A1	Collagen Type XVII Alpha 1 Chain	CD200
REG3A	Regenerating Family Member 3 Alpha	PIK3CB
NR1H2	Nuclear Receptor Subfamily 1 Group H Member 2	TNFRSF11A
LRBA	LPS Responsive Beige-Like Anchor Protein	MAP3K8
PTEN	Phosphatase And Tensin Homolog	MFGE8
CDKN1A	Cyclin Dependent Kinase Inhibitor 1A	MLKL
MTOR	Mechanistic Target Of Rapamycin Kinase	BECN1
TRAF3	TNF Receptor Associated Factor 3	OLR1
HRH1	Histamine Receptor H1	MMP7
PSMB4	Proteasome 20S Subunit Beta 4	ANXA5
GCG	Glucagon	CD177
PLAT	Plasminogen Activator, Tissue Type	MIR126
TGFB3	Transforming Growth Factor Beta 3	TRPM2
IL21R	Interleukin 21 Receptor	CXCL11
CCDC103	Coiled-Coil Domain Containing 103	AVP
ELN	Elastin	SPARC
PIK3CD	Phosphatidylinositol-4,5-Bisphosphate 3-Kinase Catalytic Subunit Delta	NTS
F2R	Coagulation Factor II Thrombin Receptor	SIGIRR
DNAAF5	Dynein Axonemal Assembly Factor 5	CCR1
P2RX7	Purinergic Receptor P2X 7	PIK3CD
CREB1	CAMP Responsive Element Binding Protein 1	AIM2
CCK	Cholecystokinin	MADCAM1
PTGER2	Prostaglandin E Receptor 2	PROS1
CCL22	C-C Motif Chemokine Ligand 22	FCGR1A
IL12RB2	Interleukin 12 Receptor Subunit Beta 2	CASP9
RIPK2	Receptor Interacting Serine/Threonine Kinase 2	PNOC
CFH	Complement Factor H	NGFR
SOD2	Superoxide Dismutase 2	PTGDS
ARG1	Arginase 1	RAC1
HFE	Homeostatic Iron Regulator	JAK1
FN1	Fibronectin 1	BCL2L1
WIPF1	WAS/WASL Interacting Protein Family Member 1	BMP7
CCDC40	Coiled-Coil Domain Containing 40	SLC5A2
DNAAF3	Dynein Axonemal Assembly Factor 3	S100A4
TRAF3IP2	TRAF3 Interacting Protein 2	CD69
RAC1	Rac Family Small GTPase 1	DCN
JAK1	Janus Kinase 1	BRD4
LRP1	LDL Receptor Related Protein 1	CTNNB1
FCGR1A	Fc Fragment Of IgG Receptor Ia	FST
CAPN5	Calpain 5	REL
ERBB2	Erb-B2 Receptor Tyrosine Kinase 2	INSR
LAMC2	Laminin Subunit Gamma 2	CYP1A1
NLRP6	NLR Family Pyrin Domain Containing 6	NQO1
SHARPIN	SHANK Associated RH Domain Interactor	CEBPB
TJP1	Tight Junction Protein 1	CYLD
PF4	Platelet Factor 4	ITGAE
SIRT1	Sirtuin 1	IKBKG
FBN1	Fibrillin 1	SHH
GJA1	Gap Junction Protein Alpha 1	PLAU
CST3	Cystatin C	FCGR3A
TRAF6	TNF Receptor Associated Factor 6	CCK
SAG	S-Antigen Visual Arrestin	CISH
TRIM21	Tripartite Motif Containing 21	LRP1
EPO	Erythropoietin	ICOS
GAPDH	Glyceraldehyde-3-Phosphate Dehydrogenase	IRF5
MS4A2	Membrane Spanning 4-Domains A2	XBP1
COX5A	Cytochrome C Oxidase Subunit 5A	CYP3A4
TPO	Thyroid Peroxidase	MIR34A
PRF1	Perforin 1	SELPLG
FGF23	Fibroblast Growth Factor 23	FGF7
BCL6	BCL6 Transcription Repressor	CD55
ABCA3	ATP Binding Cassette Subfamily A Member 3	PTPA
SULT1A3	Sulfotransferase Family 1A Member 3	FASN
A2ML1	Alpha-2-Macroglobulin Like 1	THY1
TNFRSF10A	TNF Receptor Superfamily Member 10a	ABCB4
HGF	Hepatocyte Growth Factor	C3AR1
PLEC	Plectin	HRH4
PPBP	Pro-Platelet Basic Protein	RIPK2
DSC2	Desmocollin 2	GPX1
SST	Somatostatin	CCL19
HAVCR1	Hepatitis A Virus Cellular Receptor 1	TIMP2
PRG2	Proteoglycan 2, Pro Eosinophil Major Basic Protein	HDAC3
CCL21	C-C Motif Chemokine Ligand 21	SCD
UNC93B1	Unc-93 Homolog B1, TLR Signaling Regulator	DKK1
HMGCR	3-Hydroxy-3-Methylglutaryl-CoA Reductase	CHRNA4
ARMC4	Armadillo Repeat Containing 4	FUT4
PI3	Peptidase Inhibitor 3	PTGER3
APP	Amyloid Beta Precursor Protein	BIRC5
CD27	CD27 Molecule	SFTPA1
AIM2	Absent In Melanoma 2	TP63
PSEN1	Presenilin 1	ANGPTL4
CTSB	Cathepsin B	APC
APOB	Apolipoprotein B	YAP1
BCL2L1	BCL2 Like 1	RELB
FLT1	Fms Related Receptor Tyrosine Kinase 1	SERPINA4
MECP2	Methyl-CpG Binding Protein 2	PTK2B
OSM	Oncostatin M	CD74
TYK2	Tyrosine Kinase 2	MAP3K14
ATP12A	ATPase H+/K+ Transporting Non-Gastric Alpha2 Subunit	ACP5
CPA1	Carboxypeptidase A1	TNFAIP8L2
MALAT1	Metastasis Associated Lung Adenocarcinoma Transcript 1	ALPI
DEFB1	Defensin Beta 1	SLC2A4
SMAD4	SMAD Family Member 4	IL23R
LGALS3	Galectin 3	ATG16L1
SMAD7	SMAD Family Member 7	MYLK
MUC2	Mucin 2, Oligomeric Mucus/Gel-Forming	KLF4
MAP3K7	Mitogen-Activated Protein Kinase Kinase Kinase 7	MMP14
KRT8	Keratin 8	HSPA1A
SIGIRR	Single Ig And TIR Domain Containing	IAPP
LAMA3	Laminin Subunit Alpha 3	FFAR2
CCL18	C-C Motif Chemokine Ligand 18	NR4A2
TNFRSF4	TNF Receptor Superfamily Member 4	KCNA3
CAV1	Caveolin 1	SIRT2
S100B	S100 Calcium Binding Protein B	NCF1
MICA	MHC Class I Polypeptide-Related Sequence A	CYSLTR1
DNAI1	Dynein Axonemal Intermediate Chain 1	PTPN6
TNFRSF18	TNF Receptor Superfamily Member 18	TFPI
HSP90AA1	Heat Shock Protein 90 Alpha Family Class A Member 1	NLRP12
PTH	Parathyroid Hormone	CDH5
KDR	Kinase Insert Domain Receptor	LPL
KRT19	Keratin 19	CCL8
KITLG	KIT Ligand	AR
HTR1A	5-Hydroxytryptamine Receptor 1A	CD47
NCSTN	Nicastrin	MAP2K1
MUC16	Mucin 16, Cell Surface Associated	NLRC4
LTB4R	Leukotriene B4 Receptor	GSN
MIR148A	MicroRNA 148a	RBP3
CD59	CD59 Molecule (CD59 Blood Group)	REG1A
SAMD9	Sterile Alpha Motif Domain Containing 9	CADM1
CYSLTR1	Cysteinyl Leukotriene Receptor 1	HDAC9
TIMP2	TIMP Metallopeptidase Inhibitor 2	DDX58
CD46	CD46 Molecule	COL1A1
MIR192	MicroRNA 192	PPBP
MIR141	MicroRNA 141	NLRP1
CCNO	Cyclin O	TNNI3
ZMYND10	Zinc Finger MYND-Type Containing 10	SPI1
SPAG1	Sperm Associated Antigen 1	TBK1
CCDC151	Coiled-Coil Domain Containing 151	MET
LRRC6	Leucine Rich Repeat Containing 6	MAP2K7
RSPH3	Radial Spoke Head 3	CASR
CCDC114	Coiled-Coil Domain Containing 114	TSC22D3
CFAP298	Cilia And Flagella Associated Protein 298	AQP5
TAP2	Transporter 2, ATP Binding Cassette Subfamily B Member	CD19
RELN	Reelin	KLF2
POSTN	Periostin	IFNAR1
IL6ST	Interleukin 6 Signal Transducer	ITLN1
SERPINA6	Serpin Family A Member 6	ABCG1
RBP3	Retinol Binding Protein 3	GPER1
FCRL3	Fc Receptor Like 3	TNFRSF25
TPMT	Thiopurine S-Methyltransferase	BGN
PRKCQ	Protein Kinase C Theta	ADAM10
BANK1	B Cell Scaffold Protein With Ankyrin Repeats 1	GSTM1
COL2A1	Collagen Type II Alpha 1 Chain	CLEC7A
CR1	Complement C3b/C4b Receptor 1 (Knops Blood Group)	TNFRSF9
USB1	U6 SnRNA Biogenesis Phosphodiesterase 1	UCP1
GSN	Gelsolin	CTSS
CCL27	C-C Motif Chemokine Ligand 27	IRAK4
GFAP	Glial Fibrillary Acidic Protein	KLRK1
KRT10	Keratin 10	ALPP
CCR9	C-C Motif Chemokine Receptor 9	ANPEP
DSG1	Desmoglein 1	SHARPIN
DSP	Desmoplakin	RAG2
LCK	LCK Proto-Oncogene, Src Family Tyrosine Kinase	PTK2
POU2AF1	POU Class 2 Homeobox Associating Factor 1	CCL18
MIR17	MicroRNA 17	SERPINA12
CTSC	Cathepsin C	GSTK1
ALPL	Alkaline Phosphatase, Biomineralization Associated	BCL6
DOCK8	Dedicator Of Cytokinesis 8	TPSD1
AP1S3	Adaptor Related Protein Complex 1 Subunit Sigma 3	BACE1
CRH	Corticotropin Releasing Hormone	HDAC6
CFB	Complement Factor B	PTPN11
CXCR5	C-X-C Motif Chemokine Receptor 5	IRF4
ANGPT1	Angiopoietin 1	HPX
AGTR1	Angiotensin II Receptor Type 1	SERPINA6
CD244	CD244 Molecule	TLR1
LTA4H	Leukotriene A4 Hydrolase	AAVS1
GSTM1	Glutathione S-Transferase Mu 1	SELP
TYR	Tyrosinase	PRKN
NR1I2	Nuclear Receptor Subfamily 1 Group I Member 2	FCER2
MIR27A	MicroRNA 27a	NTRK2
GNE	Glucosamine (UDP-N-Acetyl)-2-Epimerase/N-Acetylmannosamine Kinase	NTF3
LACTB	Lactamase Beta	MSR1
MIR199A1	MicroRNA 199a-1	IRAK3
LBR	Lamin B Receptor	MB
UCN	Urocortin	PTPN2
PGM3	Phosphoglucomutase 3	PDPN
ADAMTS13	ADAM Metallopeptidase With Thrombospondin Type 1 Motif 13	GSR
PTGDR	Prostaglandin D2 Receptor	HFE
ACVR1	Activin A Receptor Type 1	C1QTNF3
FGF7	Fibroblast Growth Factor 7	TRIM21
RNASEH2B	Ribonuclease H2 Subunit B	CD200R1
CARD9	Caspase Recruitment Domain Family Member 9	MIR122
GRN	Granulin Precursor	BTK
BRCA2	BRCA2 DNA Repair Associated	TNFRSF18
DSG2	Desmoglein 2	CTSD
MYC	MYC Proto-Oncogene, BHLH Transcription Factor	ENO2
SLC22A5	Solute Carrier Family 22 Member 5	PTPN1
PYY	Peptide YY	ITGA4
ANGPT2	Angiopoietin 2	TRAF3IP2
NCAM1	Neural Cell Adhesion Molecule 1	SMPD1
AOC3	Amine Oxidase Copper Containing 3	CRLF2
MIR93	MicroRNA 93	CHGA
ACP5	Acid Phosphatase 5, Tartrate Resistant	MCAM
GAST	Gastrin	SERPING1
VTN	Vitronectin	GABPA
RNASEH2A	Ribonuclease H2 Subunit A	PLA2G6
RNASEH2C	Ribonuclease H2 Subunit C	GIP
CXCL11	C-X-C Motif Chemokine Ligand 11	TLR8
MET	MET Proto-Oncogene, Receptor Tyrosine Kinase	MS4A1
HPSE	Heparanase	SOST
PARP1	Poly(ADP-Ribose) Polymerase 1	BDNF-AS
UMOD	Uromodulin	ANK1
IFNAR1	Interferon Alpha And Beta Receptor Subunit 1	PPARGC1A
ORM1	Orosomucoid 1	MDK
CMA1	Chymase 1	DEFB1
COMT	Catechol-O-Methyltransferase	MGLL
ADM	Adrenomedullin	LTA4H
HSPG2	Heparan Sulfate Proteoglycan 2	ALOX12
CYCS	Cytochrome C, Somatic	IRF7
JAZF1	JAZF Zinc Finger 1	PNPLA3
PIK3R1	Phosphoinositide-3-Kinase Regulatory Subunit 1	SLC15A1
AREG	Amphiregulin	GC
CARMIL2	Capping Protein Regulator And Myosin 1 Linker 2	IFIH1
GC	GC Vitamin D Binding Protein	SFTPC
PIK3C2A	Phosphatidylinositol-4-Phosphate 3-Kinase Catalytic Subunit Type 2 Alpha	TNFRSF14
FAM13A	Family With Sequence Similarity 13 Member A	ASIC3
AFP	Alpha Fetoprotein	CXCR6
CD1D	CD1d Molecule	PAPPA
VEGFC	Vascular Endothelial Growth Factor C	LRRK2
MAPK3	Mitogen-Activated Protein Kinase 3	SMAD4
CLDN2	Claudin 2	PRNP
NFKBIL1	NFKB Inhibitor Like 1	IL19
TG	Thyroglobulin	MAP1LC3A
ANKH	ANKH Inorganic Pyrophosphate Transport Regulator	ADAM8
DPYD	Dihydropyrimidine Dehydrogenase	CCR8
PXK	PX Domain Containing Serine/Threonine Kinase Like	SOX9
KIAA0319L	KIAA0319 Like	INPP5D
MIR10B	MicroRNA 10b	AKR1B1
MIR148B	MicroRNA 148b	KRT18
CELIAC2	Celiac Disease 2	BDKRB2
SLEB3	Systemic Lupus Erythematosus Susceptibility 3	XIAP
CELIAC5	Celiac Disease, Susceptibility To, 5	CTSK
SLEB4	Systemic Lupus Erythematosus, Susceptibility To, 4	CCL1
SLEB15	Systemic Lupus Erthematosus, Susceptibility To, 15	SLC2A1
CELIAC10	Celiac Disease, Susceptibility To, 10	ESAM
CELIAC11	Celiac Disease, Susceptibility To, 11	NEFL
CELIAC12	Celiac Disease, Susceptibility To, 12	ACKR2
CELIAC13	Celiac Disease, Susceptibility To, 13	F2RL3
CELIAC6	Celiac Disease, Susceptibility To, 6	MB21D1
CELIAC7	Celiac Disease, Susceptibility To, 7	CRISPLD2
CELIAC8	Celiac Disease, Susceptibility To, 8	DLAT
CELIAC9	Celiac Disease, Susceptibility To, 9	KLK1
SLEB5	Systemic Lupus Erythematosus, Susceptibility To, 5	OGG1
SLEB7	Systemic Lupus Erythematosus, Susceptibility To, 7	GSK3B
SLEB8	Systemic Lupus Erythematosus, Susceptibility To, 8	IL34
SLEB12	Systemic Lupus Erythematosus, Susceptibility To, 12	EZH2
SLEB13	Systemic Lupus Erythematosus, Susceptibility To, 13	RERE
SLEB14	Systemic Lupus Erythematosus, Susceptiblity To, 14	UCHL1
CHIT1	Chitinase 1	ANXA2
ACAN	Aggrecan	CHIT1
MALT1	MALT1 Paracaspase	ALOX5
GFI1	Growth Factor Independent 1 Transcriptional Repressor	TRPM8
IGES	Immunoglobulin E Concentration, Serum	B3GAT1
DEFA5	Defensin Alpha 5	AQP1
ATN1	Atrophin 1	HPGDS
DDX41	DEAD-Box Helicase 41	TWIST1
TNFRSF25	TNF Receptor Superfamily Member 25	IFNL3
H19	H19 Imprinted Maternally Expressed Transcript	PDCD1LG2
TNFSF10	TNF Superfamily Member 10	ATM
SFTPB	Surfactant Protein B	VCAN
AGT	Angiotensinogen	ESR2
TNFRSF11A	TNF Receptor Superfamily Member 11a	TNFSF13
IL25	Interleukin 25	H19
SIGLEC5	Sialic Acid Binding Ig Like Lectin 5	CD46
ATP4A	ATPase H+/K+ Transporting Subunit Alpha	NCAM1
GAS8	Growth Arrest Specific 8	EP300
TTC25	Tetratricopeptide Repeat Domain 25	HDC
DNAAF4	Dynein Axonemal Assembly Factor 4	FADD
HLA-DQA2	Major Histocompatibility Complex, Class II, DQ Alpha 2	GRM5
F13B	Coagulation Factor XIII B Chain	ACKR3
ARPC1B	Actin Related Protein 2/3 Complex Subunit 1B	MIR132
GUSB	Glucuronidase Beta	PADI4
ITK	IL2 Inducible T Cell Kinase	PI3
GSTP1	Glutathione S-Transferase Pi 1	APOC3
CYP27B1	Cytochrome P450 Family 27 Subfamily B Member 1	APEX1
FGA	Fibrinogen Alpha Chain	ERN1
TXN	Thioredoxin	MSTN
SKIV2L	Ski2 Like RNA Helicase	CCL13
CCR8	C-C Motif Chemokine Receptor 8	CYP4F3
PRL	Prolactin	SAA3P
IGFBP3	Insulin Like Growth Factor Binding Protein 3	CD276
ARG2	Arginase 2	TGFA
CXCL16	C-X-C Motif Chemokine Ligand 16	MC1R
IL31	Interleukin 31	S100A7
CYP2C19	Cytochrome P450 Family 2 Subfamily C Member 19	SHBG
CFP	Complement Factor Properdin	CDK5
LIF	LIF Interleukin 6 Family Cytokine	CLEC4E
CCDC65	Coiled-Coil Domain Containing 65	BMP4
DNAJB13	DnaJ Heat Shock Protein Family (Hsp40) Member B13	BCHE
LRRC56	Leucine Rich Repeat Containing 56	ADAMTS5
GAS2L2	Growth Arrest Specific 2 Like 2	ELAVL1
CFAP300	Cilia And Flagella Associated Protein 300	P2RX4
IRF7	Interferon Regulatory Factor 7	NFATC1
CDX2	Caudal Type Homeobox 2	ALOX5AP
KRT16	Keratin 16	MIR29B1
MT-ND1	Mitochondrially Encoded NADH:Ubiquinone Oxidoreductase Core Subunit 1	FSTL1
CCL8	C-C Motif Chemokine Ligand 8	F8
ALOX5AP	Arachidonate 5-Lipoxygenase Activating Protein	HBEGF
AHSG	Alpha 2-HS Glycoprotein	TNFRSF8
CYP3A4	Cytochrome P450 Family 3 Subfamily A Member 4	FABP2
PRG4	Proteoglycan 4	IL1F10
IL5RA	Interleukin 5 Receptor Subunit Alpha	RETNLB
THBS1	Thrombospondin 1	SNAI1
CYSLTR2	Cysteinyl Leukotriene Receptor 2	TRAF3
SAT1	Spermidine/Spermine N1-Acetyltransferase 1	IGFBP1
MLH1	MutL Homolog 1	VTN
EDNRB	Endothelin Receptor Type B	ODC1
BDKRB1	Bradykinin Receptor B1	TOLLIP
PLAU	Plasminogen Activator, Urokinase	OPRK1
IL26	Interleukin 26	TFF3
IL18RAP	Interleukin 18 Receptor Accessory Protein	MST1
IL15RA	Interleukin 15 Receptor Subunit Alpha	DYSF
RORC	RAR Related Orphan Receptor C	NRP1
STAT5A	Signal Transducer And Activator Of Transcription 5A	RNASE2
RSAD2	Radical S-Adenosyl Methionine Domain Containing 2	CBS
HLA-DOA	Major Histocompatibility Complex, Class II, DO Alpha	CETP
SLC39A4	Solute Carrier Family 39 Member 4	VWF
ICAM3	Intercellular Adhesion Molecule 3	CEACAM1
F8	Coagulation Factor VIII	PNPLA2
SDC1	Syndecan 1	FGF1
RELB	RELB Proto-Oncogene, NF-KB Subunit	INS
CNR1	Cannabinoid Receptor 1	JAK3
PROCR	Protein C Receptor	NR0B1
KRT14	Keratin 14	ACACA
PAX6	Paired Box 6	SERPINB2
FPR1	Formyl Peptide Receptor 1	PROM1
HLA-DRA	Major Histocompatibility Complex, Class II, DR Alpha	LYVE1
KMT2A	Lysine Methyltransferase 2A	FLT3
CAPN3	Calpain 3	CD1A
MADCAM1	Mucosal Vascular Addressin Cell Adhesion Molecule 1	ATF4
IGHM	Immunoglobulin Heavy Constant Mu	NFKB2
CCND1	Cyclin D1	NFAT5
IL18BP	Interleukin 18 Binding Protein	FOXM1
MMP7	Matrix Metallopeptidase 7	ANG
C1QC	Complement C1q C Chain	MAVS
CD209	CD209 Molecule	IL12B
XBP1	X-Box Binding Protein 1	CCL27
MLX	MAX Dimerization Protein MLX	MCL1
ADAM33	ADAM Metallopeptidase Domain 33	SLC6A4
KL	Klotho	NLRP6
COL11A2	Collagen Type XI Alpha 2 Chain	VEGFC
JAGN1	Jagunal Homolog 1	AIMP1
C1QB	Complement C1q B Chain	EDNRA
KLRK1	Killer Cell Lectin Like Receptor K1	DICER1
IFNL3	Interferon Lambda 3	TH
DNAH9	Dynein Axonemal Heavy Chain 9	PDCD4
ITGB1	Integrin Subunit Beta 1	AZU1
SPIB	Spi-B Transcription Factor	PRG4
TNPO3	Transportin 3	SP1
MME	Membrane Metalloendopeptidase	S1PR2
AZU1	Azurocidin 1	LNPEP
PLA2G6	Phospholipase A2 Group VI	MIR150
MIR214	MicroRNA 214	GGTLC1
IRAK3	Interleukin 1 Receptor Associated Kinase 3	PGR
MAPT	Microtubule Associated Protein Tau	MKI67
AHR	Aryl Hydrocarbon Receptor	OPRM1
RFX5	Regulatory Factor X5	GPX2
CPT2	Carnitine Palmitoyltransferase 2	G6PD
NPY	Neuropeptide Y	CR1
HDAC2	Histone Deacetylase 2	NRG1
TAPBP	TAP Binding Protein	AFP
NOS1	Nitric Oxide Synthase 1	TNNT2
SRC	SRC Proto-Oncogene, Non-Receptor Tyrosine Kinase	CRHR1
MIR30A	MicroRNA 30a	IGBP1
HRH4	Histamine Receptor H4	FLT3LG
CYP7A1	Cytochrome P450 Family 7 Subfamily A Member 1	IL1R2
PTGES	Prostaglandin E Synthase	HCAR2
CD58	CD58 Molecule	LTBR
BRAF	B-Raf Proto-Oncogene, Serine/Threonine Kinase	TFF2
GAS6	Growth Arrest Specific 6	STEAP4
IFNAR2	Interferon Alpha And Beta Receptor Subunit 2	RUNX2
LYN	LYN Proto-Oncogene, Src Family Tyrosine Kinase	HABP2
TTC37	Tetratricopeptide Repeat Domain 37	CHIA
TP63	Tumor Protein P63	FLT4
HSD3B7	Hydroxy-Delta-5-Steroid Dehydrogenase, 3 Beta- And Steroid Delta-Isomerase 7	CLDN1
FIP1L1	Factor Interacting With PAPOLA And CPSF1	PRDX1
CXCL6	C-X-C Motif Chemokine Ligand 6	SDC4
SLC6A4	Solute Carrier Family 6 Member 4	HLA-G
ISG15	ISG15 Ubiquitin Like Modifier	IRF8
MICB	MHC Class I Polypeptide-Related Sequence B	GADD45B
INVS	Inversin	SREBF2
G6PD	Glucose-6-Phosphate Dehydrogenase	ETS1
APOC2	Apolipoprotein C2	CYP1B1
CD68	CD68 Molecule	NR1H3
CEACAM5	CEA Cell Adhesion Molecule 5	IL4R
CLU	Clusterin	BPI
WDR19	WD Repeat Domain 19	CXCR5
CCL19	C-C Motif Chemokine Ligand 19	SEMA3A
CDKN2A	Cyclin Dependent Kinase Inhibitor 2A	IL24
CCN6	Cellular Communication Network Factor 6	ABCG2
KRT17	Keratin 17	NPHS1
SCT	Secretin	C5AR2
CYP2E1	Cytochrome P450 Family 2 Subfamily E Member 1	AICDA
IL1RAP	Interleukin 1 Receptor Accessory Protein	MGEA5
MASP2	Mannan Binding Lectin Serine Peptidase 2	MIR221
ITCH	Itchy E3 Ubiquitin Protein Ligase	ST2
CARD8	Caspase Recruitment Domain Family Member 8	TGFB2
TNC	Tenascin C	IL18BP
PRKCA	Protein Kinase C Alpha	SERPINA3
MB	Myoglobin	LOX
IRF4	Interferon Regulatory Factor 4	THBS2
FLT4	Fms Related Receptor Tyrosine Kinase 4	GAP43
TMEM67	Transmembrane Protein 67	GJB1
SS3	Sarcoidosis, Susceptibility To, 3	CD93
RXRB	Retinoid X Receptor Beta	CARD9
RO60	Ro60, Y RNA Binding Protein	ROS1
GSK3B	Glycogen Synthase Kinase 3 Beta	ORM1
PLA2G4A	Phospholipase A2 Group IVA	GRP
CLDN1	Claudin 1	CYSLTR2
MIR210	MicroRNA 210	BMPR2
HCRT	Hypocretin Neuropeptide Precursor	COL18A1
MIR326	MicroRNA 326	HCRT
ITGAE	Integrin Subunit Alpha E	MIR145
STUB1	STIP1 Homology And U-Box Containing Protein 1	CSRP1
PAPPA	Pappalysin 1	TLR6
PLAUR	Plasminogen Activator, Urokinase Receptor	CYBA
LDLR	Low Density Lipoprotein Receptor	STIM1
CLC	Charcot-Leyden Crystal Galectin	IL7R
F2RL3	F2R Like Thrombin Or Trypsin Receptor 3	PYY
MIR203A	MicroRNA 203a	CLEC1B
KRT7	Keratin 7	PLTP
FCER1A	Fc Fragment Of IgE Receptor Ia	FABP1
DPEP1	Dipeptidase 1	SCARB1
HECTD4	HECT Domain E3 Ubiquitin Protein Ligase 4	XDH
COL3A1	Collagen Type III Alpha 1 Chain	IL26
ORMDL3	ORMDL Sphingolipid Biosynthesis Regulator 3	IGHA1
IL32	Interleukin 32	DNM1L
RFXANK	Regulatory Factor X Associated Ankyrin Containing Protein	KDM6B
RFXAP	Regulatory Factor X Associated Protein	CCL25
NGFR	Nerve Growth Factor Receptor	CDH11
LAMB3	Laminin Subunit Beta 3	MUC5B
MC3R	Melanocortin 3 Receptor	VSIG4
GAD2	Glutamate Decarboxylase 2	MIR31
CAMK4	Calcium/Calmodulin Dependent Protein Kinase IV	MAPK7
IL1R2	Interleukin 1 Receptor Type 2	IL17C
TNNI3	Troponin I3, Cardiac Type	BIRC3
COG6	Component Of Oligomeric Golgi Complex 6	CDC42
IFI16	Interferon Gamma Inducible Protein 16	PLP1
TSPO	Translocator Protein	UCN
ATP7A	ATPase Copper Transporting Alpha	AOC1
GDF15	Growth Differentiation Factor 15	PRDM1
OLR1	Oxidized Low Density Lipoprotein Receptor 1	TYROBP
FCN2	Ficolin 2	CALR
GAL	Galanin And GMAP Prepropeptide	ITIH4
ENTPD1	Ectonucleoside Triphosphate Diphosphohydrolase 1	PDE5A
TNFSF13	TNF Superfamily Member 13	CD27
CHIA	Chitinase Acidic	GRK2
PGF	Placental Growth Factor	AGTR2
CLCA1	Chloride Channel Accessory 1	BRCA1
MLXIPL	MLX Interacting Protein Like	F11R
DCN	Decorin	CASP7
TYMS	Thymidylate Synthetase	FABP5
MCIDAS	Multiciliate Differentiation And DNA Synthesis Associated Cell Cycle Protein	TNFRSF6B
ABCC2	ATP Binding Cassette Subfamily C Member 2	OMA1
AMBP	Alpha-1-Microglobulin/Bikunin Precursor	ITK
IVL	Involucrin	ROCK1
MYO9B	Myosin IXB	EIF2AK4
FCER2	Fc Fragment Of IgE Receptor II	OGT
HLA-DRB4	Major Histocompatibility Complex, Class II, DR Beta 4	ITCH
CHGA	Chromogranin A	AKT2
CHKB	Choline Kinase Beta	SPHK2
IL19	Interleukin 19	ADAR
PTPN11	Protein Tyrosine Phosphatase Non-Receptor Type 11	AREG
MERTK	MER Proto-Oncogene, Tyrosine Kinase	GRIN2B
MIR483	MicroRNA 483	ATF6
OPRM1	Opioid Receptor Mu 1	NFATC2
RTN4	Reticulon 4	CXCL6
IKZF1	IKAROS Family Zinc Finger 1	GSTP1
SNCA	Synuclein Alpha	JAG1
SHBG	Sex Hormone Binding Globulin	TYRO3
ZC3H12A	Zinc Finger CCCH-Type Containing 12A	VNN1
ICAM2	Intercellular Adhesion Molecule 2	AMBP
CETP	Cholesteryl Ester Transfer Protein	CLDN2
LEPR	Leptin Receptor	IL12A
PRKAA1	Protein Kinase AMP-Activated Catalytic Subunit Alpha 1	CASP12
ITPKC	Inositol-Trisphosphate 3-Kinase C	MIR210
ESR2	Estrogen Receptor 2	CCR10
EIF2AK2	Eukaryotic Translation Initiation Factor 2 Alpha Kinase 2	PTGDR
SOD3	Superoxide Dismutase 3	MMP10
FUT2	Fucosyltransferase 2	UMOD
FCAR	Fc Fragment Of IgA Receptor	GRIA1
MIR140	MicroRNA 140	MALT1
PLA2G2D	Phospholipase A2 Group IID	LYN
MIR195	MicroRNA 195	GP6
CHRM3	Cholinergic Receptor Muscarinic 3	IL1RL2
CEACAM6	CEA Cell Adhesion Molecule 6	CD24
MAP3K5	Mitogen-Activated Protein Kinase Kinase Kinase 5	TYK2
CCR10	C-C Motif Chemokine Receptor 10	SELENOS
GSR	Glutathione-Disulfide Reductase	IRGM
TGM1	Transglutaminase 1	TNFSF9
PRSS3	Serine Protease 3	BPIFA1
PTGDS	Prostaglandin D2 Synthase	STK11
DNMT1	DNA Methyltransferase 1	LIPH
TTC7A	Tetratricopeptide Repeat Domain 7A	MARCO
FOXJ1	Forkhead Box J1	GRIN1
DARS2	Aspartyl-TRNA Synthetase 2, Mitochondrial	NLRX1
EOE1	Esophagitis, Eosinophilic	P2RX3
EOE2	Esophagitis, Eosinophilic, 2	LTB
LRRK2	Leucine Rich Repeat Kinase 2	IL32
CSF3R	Colony Stimulating Factor 3 Receptor	EDNRB
DLG5	Discs Large MAGUK Scaffold Protein 5	ORMDL3
NAT2	N-Acetyltransferase 2	PLA2G1B
MIR451A	MicroRNA 451a	BRAF
LY96	Lymphocyte Antigen 96	TET2
CAST	Calpastatin	EDIL3
EDA	Ectodysplasin A	STAT5A
TCIRG1	T Cell Immune Regulator 1, ATPase H+ Transporting V0 Subunit A3	F7
MUC4	Mucin 4, Cell Surface Associated	S100A1
PPARGC1A	PPARG Coactivator 1 Alpha	CD83
CPN1	Carboxypeptidase N Subunit 1	CCR9
SREBF1	Sterol Regulatory Element Binding Transcription Factor 1	PDE4B
SERPINF1	Serpin Family F Member 1	PKM
S100A7	S100 Calcium Binding Protein A7	SOCS2
CNTF	Ciliary Neurotrophic Factor	NR0B2
HRH2	Histamine Receptor H2	PRDX6
TPT1	Tumor Protein, Translationally-Controlled 1	SERPINH1
FPR2	Formyl Peptide Receptor 2	TPT1
ERCC6	ERCC Excision Repair 6, Chromatin Remodeling Factor	GLRX
GPIHBP1	Glycosylphosphatidylinositol Anchored High Density Lipoprotein Binding Protein 1	ABL1
PROC	Protein C, Inactivator Of Coagulation Factors Va And VIIIa	PARK7
CCL1	C-C Motif Chemokine Ligand 1	FBXO32
CLEC16A	C-Type Lectin Domain Containing 16A	NEAT1
IL17D	Interleukin 17D	RUNX1
TGFA	Transforming Growth Factor Alpha	MTHFR
MEN1	Menin 1	DMBT1
TRPA1	Transient Receptor Potential Cation Channel Subfamily A Member 1	TRPC6
CCN1	Cellular Communication Network Factor 1	SGK1
SMAD2	SMAD Family Member 2	MAZ
CRLF1	Cytokine Receptor Like Factor 1	FAP
SQSTM1	Sequestosome 1	ADK
HDAC9	Histone Deacetylase 9	ADORA3
EBI3	Epstein-Barr Virus Induced 3	BCL3
COL5A1	Collagen Type V Alpha 1 Chain	SEMA7A
MIR196B	MicroRNA 196b	MIR27A
HPRT1	Hypoxanthine Phosphoribosyltransferase 1	SPINK1
SCN9A	Sodium Voltage-Gated Channel Alpha Subunit 9	NLRC5
PARN	Poly(A)-Specific Ribonuclease	BCL2L11
BMP2	Bone Morphogenetic Protein 2	KRT16
PPIA	Peptidylprolyl Isomerase A	HMOX2
DEFB103B	Defensin Beta 103B	PRG2
MIR146B	MicroRNA 146b	FFAR3
C3AR1	Complement C3a Receptor 1	DUOX2
MIR381	MicroRNA 381	MVK
MGP	Matrix Gla Protein	EPHA2
ITGB3	Integrin Subunit Beta 3	CNTF
IKBKE	Inhibitor Of Nuclear Factor Kappa B Kinase Subunit Epsilon	C1QBP
SEPSECS	Sep (O-Phosphoserine) TRNA:Sec (Selenocysteine) TRNA Synthase	ITGB1
HSPA5	Heat Shock Protein Family A (Hsp70) Member 5	P2RY2
AQP5	Aquaporin 5	CASP4
SSB	Small RNA Binding Exonuclease Protection Factor La	HAMP
ALPP	Alkaline Phosphatase, Placental	HSD11B1
ENO2	Enolase 2	IGF1R
NR4A2	Nuclear Receptor Subfamily 4 Group A Member 2	HSP90B1
SERPINH1	Serpin Family H Member 1	SFTPB
CNR2	Cannabinoid Receptor 2	ADAMTS4
HBG2	Hemoglobin Subunit Gamma 2	WISP1
ITGA2	Integrin Subunit Alpha 2	MDM2
MAVS	Mitochondrial Antiviral Signaling Protein	HDAC1
CD34	CD34 Molecule	HLA-DRB1
SAA2	Serum Amyloid A2	ROCK2
TAGAP	T Cell Activation RhoGTPase Activating Protein	MIR33A
PLVAP	Plasmalemma Vesicle Associated Protein	GPR55
FABP2	Fatty Acid Binding Protein 2	ALDH2
ACKR1	Atypical Chemokine Receptor 1 (Duffy Blood Group)	ADA2
CDKN1B	Cyclin Dependent Kinase Inhibitor 1B	GHSR
ATG5	Autophagy Related 5	MIR146B
CD38	CD38 Molecule	TRAF2
IBSP	Integrin Binding Sialoprotein	HPGD
TSHR	Thyroid Stimulating Hormone Receptor	SCG2
OCLN	Occludin	MAS1
ZMPSTE24	Zinc Metallopeptidase STE24	SERPINB1
DYSF	Dysferlin	SPN
RNASE2	Ribonuclease A Family Member 2	CD209
NOTCH1	Notch Receptor 1	UTS2
ATM	ATM Serine/Threonine Kinase	MLXIPL
PNPLA3	Patatin Like Phospholipase Domain Containing 3	TPH1
DCDC2	Doublecortin Domain Containing 2	MTDH
OPTN	Optineurin	GPI
SCARB1	Scavenger Receptor Class B Member 1	MC4R
MSN	Moesin	AKAP12
SLC37A4	Solute Carrier Family 37 Member 4	RAC2
LPO	Lactoperoxidase	CEBPD
NPPA	Natriuretic Peptide A	MC3R
G6PC	Glucose-6-Phosphatase Catalytic Subunit	CLCA1
CXCR6	C-X-C Motif Chemokine Receptor 6	KCNN4
AQP1	Aquaporin 1 (Colton Blood Group)	HRH1
MIR452	MicroRNA 452	IL27RA
HLA-DRB5	Major Histocompatibility Complex, Class II, DR Beta 5	CCRL2
MIRLET7E	MicroRNA Let-7e	CTSL
HBEGF	Heparin Binding EGF Like Growth Factor	IFNL1
LGI1	Leucine Rich Glioma Inactivated 1	NPPC
IFNGR2	Interferon Gamma Receptor 2	EIF2AK3
CSF1R	Colony Stimulating Factor 1 Receptor	PROK2
ADORA2B	Adenosine A2b Receptor	CYP27B1
FABP5	Fatty Acid Binding Protein 5	ADIPOR1
CSTA	Cystatin A	ORAI1
LTC4S	Leukotriene C4 Synthase	APOM
GLUL	Glutamate-Ammonia Ligase	PEBP1
AMACR	Alpha-Methylacyl-CoA Racemase	PCSK1
MIR99A	MicroRNA 99a	ABCC1
GUCY2C	Guanylate Cyclase 2C	SFRP5
NPHP1	Nephrocystin 1	DAPK1
CRLF2	Cytokine Receptor Like Factor 2	CHUK
FABP4	Fatty Acid Binding Protein 4	SYP
ALPK1	Alpha Kinase 1	FN1
MAZ	MYC Associated Zinc Finger Protein	SLC9A3
FSTL1	Follistatin Like 1	PRDX5
CBLIF	Cobalamin Binding Intrinsic Factor	TARDBP
SCGB3A2	Secretoglobin Family 3A Member 2	CTNND1
TNFRSF12A	TNF Receptor Superfamily Member 12A	GPNMB
HSD11B1	Hydroxysteroid 11-Beta Dehydrogenase 1	WNK1
LALBA	Lactalbumin Alpha	BCL10
BMP4	Bone Morphogenetic Protein 4	SIGLEC1
PLP1	Proteolipid Protein 1	GNRH1
RAP1A	RAP1A, Member Of RAS Oncogene Family	RHBDF2
MT-TF	Mitochondrially Encoded TRNA-Phe (UUU/C)	CDX2
IRS1	Insulin Receptor Substrate 1	CLOCK
ILRUN	Inflammation And Lipid Regulator With UBA-Like And NBR1-Like Domains	LTB4R2
LMBRD1	LMBR1 Domain Containing 1	HFE2
TFF2	Trefoil Factor 2	GRIA2
AMPH	Amphiphysin	GADD45A
CEP290	Centrosomal Protein 290	HES1
NPHP4	Nephrocystin 4	MIR222
PNMA2	PNMA Family Member 2	NRIP1
PSC	Cholangitis, Primary Sclerosing	GHRH
IBD11	Inflammatory Bowel Disease 11	RORA
ERVW-1	Endogenous Retrovirus Group W Member 1, Envelope	PDGFRB
MIR181A1	MicroRNA 181a-1	COL1A2
TAP1	Transporter 1, ATP Binding Cassette Subfamily B Member	SIGLEC9
CLEC4C	C-Type Lectin Domain Family 4 Member C	ATG7
PRDM1	PR/SET Domain 1	IL17RB
HJV	Hemojuvelin BMP Co-Receptor	NKX2-1
MMP14	Matrix Metallopeptidase 14	MAP2K2
PRKACA	Protein Kinase CAMP-Activated Catalytic Subunit Alpha	CKLF
RAC2	Rac Family Small GTPase 2	CYP1A2
MIR197	MicroRNA 197	SMAD1
NPSR1	Neuropeptide S Receptor 1	ITGA1
CRYAA	Crystallin Alpha A	MGP
TNFRSF8	TNF Receptor Superfamily Member 8	KRT19
SPN	Sialophorin	BMP6
PREP	Prolyl Endopeptidase	ARG2
TOR1A	Torsin Family 1 Member A	ESRRB
MUC6	Mucin 6, Oligomeric Mucus/Gel-Forming	TFEB
MIR9-1	MicroRNA 9-1	MIR143
ITLN1	Intelectin 1	CFLAR
VIM	Vimentin	LILRB1
HNMT	Histamine N-Methyltransferase	GSDMD
ANPEP	Alanyl Aminopeptidase, Membrane	NOV
PLA2G1B	Phospholipase A2 Group IB	RUNX3
CA2	Carbonic Anhydrase 2	DLL4
IL36G	Interleukin 36 Gamma	KRT7
MS4A1	Membrane Spanning 4-Domains A1	ELF3
MIR22	MicroRNA 22	PINK1
FBXL19	F-Box And Leucine Rich Repeat Protein 19	MIR203A
REG4	Regenerating Family Member 4	VLDLR
FASN	Fatty Acid Synthase	IGF2
TIMP3	TIMP Metallopeptidase Inhibitor 3	FFAR1
KIT	KIT Proto-Oncogene, Receptor Tyrosine Kinase	FABP3
KIR2DL1	Killer Cell Immunoglobulin Like Receptor, Two Ig Domains And Long Cytoplasmic Tail 1	C4A
SPTB	Spectrin Beta, Erythrocytic	FOXA2
APEX1	Apurinic/Apyrimidinic Endodeoxyribonuclease 1	STC1
NTRK1	Neurotrophic Receptor Tyrosine Kinase 1	STK4
S1PR1	Sphingosine-1-Phosphate Receptor 1	KLF5
IRF8	Interferon Regulatory Factor 8	CLEC6A
WT1	WT1 Transcription Factor	SLC5A1
PIP	Prolactin Induced Protein	KLK7
CRHR1	Corticotropin Releasing Hormone Receptor 1	NES
ABCC6	ATP Binding Cassette Subfamily C Member 6	NMU
DLAT	Dihydrolipoamide S-Acetyltransferase	VEGFD
ABCA1	ATP Binding Cassette Subfamily A Member 1	FGF19
PGR	Progesterone Receptor	CD2
RAG1	Recombination Activating 1	PIN1
ERAP2	Endoplasmic Reticulum Aminopeptidase 2	TNNT1
HPGD	15-Hydroxyprostaglandin Dehydrogenase	DRD2
SRP54	Signal Recognition Particle 54	SLC39A14
MIR423	MicroRNA 423	RPS6KB1
SH2B3	SH2B Adaptor Protein 3	LUM
NT5E	5'-Nucleotidase Ecto	COL2A1
MMP10	Matrix Metallopeptidase 10	GPLD1
ADAMTS4	ADAM Metallopeptidase With Thrombospondin Type 1 Motif 4	RC3H1
ENPP2	Ectonucleotide Pyrophosphatase/Phosphodiesterase 2	ATP6AP2
LGALS8	Galectin 8	CXCL3
INSR	Insulin Receptor	CAST
CYP2D6	Cytochrome P450 Family 2 Subfamily D Member 6	FUT3
HSPA1L	Heat Shock Protein Family A (Hsp70) Member 1 Like	GHR
ALDH2	Aldehyde Dehydrogenase 2 Family Member	MS4A2
RUNX2	RUNX Family Transcription Factor 2	THPO
IFNG-AS1	IFNG Antisense RNA 1	PRDX2
TRPV4	Transient Receptor Potential Cation Channel Subfamily V Member 4	ICOSLG
NOX4	NADPH Oxidase 4	RAPGEF3
APOC3	Apolipoprotein C3	PLIN2
REN	Renin	GSTT1
KIR3DL1	Killer Cell Immunoglobulin Like Receptor, Three Ig Domains And Long Cytoplasmic Tail 1	TRAF1
SLC29A3	Solute Carrier Family 29 Member 3	PDGFB
PCCA	Propionyl-CoA Carboxylase Subunit Alpha	FADS2
MT-ND4	Mitochondrially Encoded NADH:Ubiquinone Oxidoreductase Core Subunit 4	ICAM2
SP1	Sp1 Transcription Factor	KLK5
DPYSL5	Dihydropyrimidinase Like 5	SAA2
ADCY10	Adenylate Cyclase 10	BIRC2
ADAMTS5	ADAM Metallopeptidase With Thrombospondin Type 1 Motif 5	MUC16
CCRL2	C-C Motif Chemokine Receptor Like 2	SIRPA
AKR1B1	Aldo-Keto Reductase Family 1 Member B	TRIM63
PSENEN	Presenilin Enhancer, Gamma-Secretase Subunit	SLC9A1
IGFBP1	Insulin Like Growth Factor Binding Protein 1	NAAA
CFLAR	CASP8 And FADD Like Apoptosis Regulator	TERT
SDCCAG8	Serologically Defined Colon Cancer Antigen 8	CLDN5
OAS1	2'-5'-Oligoadenylate Synthetase 1	SLC7A5
CASP4	Caspase 4	ERBB4
RHOA	Ras Homolog Family Member A	CABIN1
TFF3	Trefoil Factor 3	SLC12A2
TRAF1	TNF Receptor Associated Factor 1	CPT1A
MIRLET7B	MicroRNA Let-7b	DNMT1
JAG1	Jagged Canonical Notch Ligand 1	LYZ
SPARC	Secreted Protein Acidic And Cysteine Rich	HSPA9
RPGR	Retinitis Pigmentosa GTPase Regulator	TIE1
DNAAF6	Dynein Axonemal Assembly Factor 6	TNFSF8
MRC1	Mannose Receptor C-Type 1	GLO1
MIR494	MicroRNA 494	MBTPS1
CDC73	Cell Division Cycle 73	SRF
FGB	Fibrinogen Beta Chain	ADIPOR2
HTR3A	5-Hydroxytryptamine Receptor 3A	PLA2G2D
C2	Complement C2	CFP
MMUT	Methylmalonyl-CoA Mutase	STUB1
NAT9	N-Acetyltransferase 9 (Putative)	CLC
FERMT3	Fermitin Family Member 3	STX2
HTRA1	HtrA Serine Peptidase 1	MIR22
CYLD	CYLD Lysine 63 Deubiquitinase	NPR1
PDGFB	Platelet Derived Growth Factor Subunit B	TP73
HBB	Hemoglobin Subunit Beta	GATA4
PNP	Purine Nucleoside Phosphorylase	RAP1A
MIR125B1	MicroRNA 125b-1	SLC11A1
ADORA2A	Adenosine A2a Receptor	CFB
PDPN	Podoplanin	IL36RN
CYP19A1	Cytochrome P450 Family 19 Subfamily A Member 1	SEMA4D
MIR144	MicroRNA 144	ICAM3
MSH2	MutS Homolog 2	PSMB8
MUC7	Mucin 7, Secreted	CAPN1
GH1	Growth Hormone 1	NUCB2
LPA	Lipoprotein(A)	IL1RAP
EREG	Epiregulin	FGF10
MIR152	MicroRNA 152	STK24
TBXA2R	Thromboxane A2 Receptor	MIR17
ERCC2	ERCC Excision Repair 2, TFIIH Core Complex Helicase Subunit	KLRB1
CYP2C9	Cytochrome P450 Family 2 Subfamily C Member 9	TXNRD1
PNPLA2	Patatin Like Phospholipase Domain Containing 2	ERAP1
HPX	Hemopexin	SCGB3A2
LYZ	Lysozyme	FADS1
LPAR1	Lysophosphatidic Acid Receptor 1	ADORA2B
C4B_2	Complement Component 4B (Chido Blood Group), Copy 2	TNFSF14
CTSL	Cathepsin L	GCH1
CNTNAP2	Contactin Associated Protein 2	DES
MIR184	MicroRNA 184	PLD1
BIRC3	Baculoviral IAP Repeat Containing 3	APLNR
ENPP1	Ectonucleotide Pyrophosphatase/Phosphodiesterase 1	STAT2
MIR106B	MicroRNA 106b	ECE1
ITGAV	Integrin Subunit Alpha V	CEACAM5
ATP8B1	ATPase Phospholipid Transporting 8B1	TIMP4
AR	Androgen Receptor	DDR1
FCN3	Ficolin 3	GDE1
FOXC2	Forkhead Box C2	GPX3
HSPA2	Heat Shock Protein Family A (Hsp70) Member 2	PTHLH
GRB2	Growth Factor Receptor Bound Protein 2	ARRB1
LIPC	Lipase C, Hepatic Type	FCAR
NLRP7	NLR Family Pyrin Domain Containing 7	MLH1
CARD11	Caspase Recruitment Domain Family Member 11	P2RY6
SLC10A2	Solute Carrier Family 10 Member 2	CDK9
IL13RA2	Interleukin 13 Receptor Subunit Alpha 2	APRT
RHO	Rhodopsin	IFI16
IFITM3	Interferon Induced Transmembrane Protein 3	PGLYRP1
MT-CYB	Mitochondrially Encoded Cytochrome B	ILK
NEAT1	Nuclear Paraspeckle Assembly Transcript 1	SMARCA4
CBS	Cystathionine Beta-Synthase	TNIP1
CYP21A2	Cytochrome P450 Family 21 Subfamily A Member 2	PRKCA
PES1	Pescadillo Ribosomal Biogenesis Factor 1	COL11A2
CENPB	Centromere Protein B	NR1I3
DSG3	Desmoglein 3	ADAMTS1
GPI	Glucose-6-Phosphate Isomerase	MAP4K4
DMBT1	Deleted In Malignant Brain Tumors 1	ACTN4
ADGRE5	Adhesion G Protein-Coupled Receptor E5	KRT14
PML	Promyelocytic Leukemia	CR2
COL4A3	Collagen Type IV Alpha 3 Chain	PRMT1
NAIP	NLR Family Apoptosis Inhibitory Protein	HSF1
BRCA1	BRCA1 DNA Repair Associated	NFATC3
MEG3	Maternally Expressed 3	PIAS1
MYLK	Myosin Light Chain Kinase	DUSP10
MIR181B1	MicroRNA 181b-1	PADI2
SREBF2	Sterol Regulatory Element Binding Transcription Factor 2	GPR65
NELFCD	Negative Elongation Factor Complex Member C/D	FGL2
ATOD3	Dermatitis, Atopic, 3	STAT5B
RNASEL	Ribonuclease L	LAG3
GHR	Growth Hormone Receptor	GBP1
RMRP	RNA Component Of Mitochondrial RNA Processing Endoribonuclease	PHB
TKT	Transketolase	COL3A1
F7	Coagulation Factor VII	ARNTL
PTGER4	Prostaglandin E Receptor 4	NR5A2
TXK	TXK Tyrosine Kinase	CGA
ADCYAP1	Adenylate Cyclase Activating Polypeptide 1	FCGR2A
LCE3C	Late Cornified Envelope 3C	ADAM33
LCE3B	Late Cornified Envelope 3B	MAP2K3
CXCL3	C-X-C Motif Chemokine Ligand 3	CD180
CYP1A1	Cytochrome P450 Family 1 Subfamily A Member 1	IL20
OXT	Oxytocin/Neurophysin I Prepropeptide	GLS
PROS1	Protein S	CTF1
GDF5	Growth Differentiation Factor 5	CYP2J2
MIR590	MicroRNA 590	CIITA
BTD	Biotinidase	SLC40A1
SLC2A10	Solute Carrier Family 2 Member 10	AQP3
ENPP3	Ectonucleotide Pyrophosphatase/Phosphodiesterase 3	SFRP1
KLK3	Kallikrein Related Peptidase 3	RNASEL
SETBP1	SET Binding Protein 1	IL22RA2
TRAF3IP1	TRAF3 Interacting Protein 1	RCAN1
DCTD	DCMP Deaminase	ADRB2
CELA3B	Chymotrypsin Like Elastase 3B	ABCB11
MIR328	MicroRNA 328	PIM1
DUOX1	Dual Oxidase 1	FHL2
TARDBP	TAR DNA Binding Protein	ADGRE1
ADAMTSL1	ADAMTS Like 1	HRG
OFD1	OFD1 Centriole And Centriolar Satellite Protein	ADGRE5
LORICRIN	Loricrin Cornified Envelope Precursor Protein	SAG
BIRC5	Baculoviral IAP Repeat Containing 5	ALCAM
HLA-E	Major Histocompatibility Complex, Class I, E	MT2A
STAT5B	Signal Transducer And Activator Of Transcription 5B	NOTCH3
CSK	C-Terminal Src Kinase	CLDN4
ALMS1	ALMS1 Centrosome And Basal Body Associated Protein	IL10RA
SLC10A1	Solute Carrier Family 10 Member 1	NPC1
NPHP3	Nephrocystin 3	KCNJ10
CCDC86	Coiled-Coil Domain Containing 86	TAC3
MUCL3	Mucin Like 3	LTC4S
MIR486-1	MicroRNA 486-1	TSPYL2
ATOD1	Dermatitis, Atopic	CERK
ATOD5	Dermatitis, Atopic, 5	HDAC4
ATOD6	Dermatitis, Atopic, 6	TIRAP
IBD25	Inflammatory Bowel Disease-25	PPM1D
ATOD7	Dermatitis, Atopic, Susceptibility To, 7	SEMA3E
ATOD8	Dermatitis, Atopic, 8	EPHB2
ATOD9	Dermatitis, Atopic, 9	VSIR
ASRT3	Asthma-Related Traits, Susceptibility To, 3	SCN11A
ASRT4	Asthma-Related Traits, Susceptibility To, 4	MST1R
ASRT6	Asthma-Related Traits, Susceptibility To, 6	ZEB1
ASRT8	Asthma-Related Traits, Susceptibility To, 8	PRKG1
CLEC1A	C-Type Lectin Domain Family 1 Member A	FOSL1
CPB2	Carboxypeptidase B2	MECP2
CDH23	Cadherin Related 23	NR4A3
MEP1B	Meprin A Subunit Beta	SHC1
HLA-DRB3	Major Histocompatibility Complex, Class II, DR Beta 3	P2RY14
MT-CO1	Mitochondrially Encoded Cytochrome C Oxidase I	COX8A
MT-ND6	Mitochondrially Encoded NADH:Ubiquinone Oxidoreductase Core Subunit 6	MIR200C
GNAQ	G Protein Subunit Alpha Q	EBI3
ST14	Suppression Of Tumorigenicity 14	JUNB
FGF1	Fibroblast Growth Factor 1	FGFR1
DDIT3	DNA Damage Inducible Transcript 3	NAGLU
CEBPB	CCAAT Enhancer Binding Protein Beta	SLC3A2
CD5	CD5 Molecule	CXCL14
GPBAR1	G Protein-Coupled Bile Acid Receptor 1	ADH5
TIRAP	TIR Domain Containing Adaptor Protein	CTSC
CLEC4M	C-Type Lectin Domain Family 4 Member M	IKBKE
SP140	SP140 Nuclear Body Protein	MIR214
GGT2	Gamma-Glutamyltransferase 2	SERP1
CD1A	CD1a Molecule	JAM3
MAP3K8	Mitogen-Activated Protein Kinase Kinase Kinase 8	SLC52A1
FGF21	Fibroblast Growth Factor 21	TREX1
TNNT2	Troponin T2, Cardiac Type	TNFRSF10B
KARS1	Lysyl-TRNA Synthetase 1	LY86
ABCG5	ATP Binding Cassette Subfamily G Member 5	LIPE
GPS2	G Protein Pathway Suppressor 2	RPS6KA5
IL13RA1	Interleukin 13 Receptor Subunit Alpha 1	MIR125A
CCL25	C-C Motif Chemokine Ligand 25	CD99
CSN1S1	Casein Alpha S1	RTN4
MSTN	Myostatin	SNAI2
TSC2	TSC Complex Subunit 2	IRF9
MIR345	MicroRNA 345	C1QTNF9
TMPO	Thymopoietin	ACKR1
MIR185	MicroRNA 185	EPCAM
SLC40A1	Solute Carrier Family 40 Member 1	KRT10
CD83	CD83 Molecule	PCK2
MYH9	Myosin Heavy Chain 9	DEFA5
DKC1	Dyskerin Pseudouridine Synthase 1	LIPA
MIR130A	MicroRNA 130a	SERPIND1
HSPA1A	Heat Shock Protein Family A (Hsp70) Member 1A	TDO2
EZH2	Enhancer Of Zeste 2 Polycomb Repressive Complex 2 Subunit	MTA1
DEFA1	Defensin Alpha 1	AIMP2
DPP9	Dipeptidyl Peptidase 9	CORT
CLDN18	Claudin 18	TUG1
GATA1	GATA Binding Protein 1	TSHR
GRIN2A	Glutamate Ionotropic Receptor NMDA Type Subunit 2A	SLAMF1
LAMA2	Laminin Subunit Alpha 2	IRS2
HRAS	HRas Proto-Oncogene, GTPase	CIRBP
TNFRSF17	TNF Receptor Superfamily Member 17	CD5L
RIPK3	Receptor Interacting Serine/Threonine Kinase 3	RPS19
SLAMF7	SLAM Family Member 7	IGHG3
SERPINA4	Serpin Family A Member 4	SCN9A
HNF4A	Hepatocyte Nuclear Factor 4 Alpha	RHO
P2RY2	Purinergic Receptor P2Y2	VASP
RB1	RB Transcriptional Corepressor 1	WNT3A
HLA-DMA	Major Histocompatibility Complex, Class II, DM Alpha	ERG
GGTLC3	Gamma-Glutamyltransferase Light Chain Family Member 3	HOTAIR
MIR30D	MicroRNA 30d	ACOX1
LCN1	Lipocalin 1	F12
GNRH1	Gonadotropin Releasing Hormone 1	MYDGF
ODC1	Ornithine Decarboxylase 1	LAT
CDKN2B	Cyclin Dependent Kinase Inhibitor 2B	RPSA
ADAMTS2	ADAM Metallopeptidase With Thrombospondin Type 1 Motif 2	PTGER1
ABCG8	ATP Binding Cassette Subfamily G Member 8	PTPN22
MDK	Midkine	PGC
CYP1A2	Cytochrome P450 Family 1 Subfamily A Member 2	TFF1
HOTAIR	HOX Transcript Antisense RNA	NLRC3
STEAP4	STEAP4 Metalloreductase	ABCA4
CASP9	Caspase 9	PBK
MIRLET7A1	MicroRNA Let-7a-1	TAC4
PPARD	Peroxisome Proliferator Activated Receptor Delta	LGALS4
OTUD7B	OTU Deubiquitinase 7B	CNBP
PPIG	Peptidylprolyl Isomerase G	CLDN3
GIMAP5	GTPase, IMAP Family Member 5	MIR375
TFF1	Trefoil Factor 1	PIK3R1
COBL	Cordon-Bleu WH2 Repeat Protein	LRG1
GZMA	Granzyme A	LGR5
CST9	Cystatin 9	CDH2
CPA3	Carboxypeptidase A3	CEACAM6
P2RY12	Purinergic Receptor P2Y12	MIR29A
IQCB1	IQ Motif Containing B1	CARD14
CEP164	Centrosomal Protein 164	MAP1LC3B
MIR23A	MicroRNA 23a	CREBBP
FGF19	Fibroblast Growth Factor 19	POLDIP2
ANGPTL4	Angiopoietin Like 4	TRIB3
FZD4	Frizzled Class Receptor 4	RAMP1
S100A7A	S100 Calcium Binding Protein A7A	CA1
THY1	Thy-1 Cell Surface Antigen	CBLB
EPHX1	Epoxide Hydrolase 1	UNC5B
C9orf72	C9orf72-SMCR8 Complex Subunit	GLI1
IBD5	Inflammatory Bowel Disease 5	SELENOP
KRT5	Keratin 5	IL2RG
NKX2-1	NK2 Homeobox 1	ETS2
SCN1A	Sodium Voltage-Gated Channel Alpha Subunit 1	EAF2
PNLIP	Pancreatic Lipase	ZAP70
IFI27	Interferon Alpha Inducible Protein 27	ATIC
HGD	Homogentisate 1,2-Dioxygenase	EPAS1
NTS	Neurotensin	IFNGR1
SIGLEC8	Sialic Acid Binding Ig Like Lectin 8	SSB
CD70	CD70 Molecule	CASZ1
MIR124-1	MicroRNA 124-1	PAK1
OPLAH	5-Oxoprolinase, ATP-Hydrolysing	NEUROD1
SCD	Stearoyl-CoA Desaturase	MYLK3
IL22RA1	Interleukin 22 Receptor Subunit Alpha 1	SEMA4A
RAF1	Raf-1 Proto-Oncogene, Serine/Threonine Kinase	PDGFC
NHP2	NHP2 Ribonucleoprotein	DLG4
NOP10	NOP10 Ribonucleoprotein	TGFBR2
ACTN4	Actinin Alpha 4	ABCC2
F11R	F11 Receptor	CCL23
P2RX3	Purinergic Receptor P2X 3	KRT17
PRPS1	Phosphoribosyl Pyrophosphate Synthetase 1	BAK1
MIR24-1	MicroRNA 24-1	PDK4
COL6A2	Collagen Type VI Alpha 2 Chain	CDK5R1
FAAH	Fatty Acid Amide Hydrolase	FURIN
ADSL	Adenylosuccinate Lyase	KLF6
HSD17B8	Hydroxysteroid 17-Beta Dehydrogenase 8	EPOR
RING1	Ring Finger Protein 1	TREML1
SEMA6A	Semaphorin 6A	FLII
DNAJA2	DnaJ Heat Shock Protein Family (Hsp40) Member A2	YBX1
ZNF354A	Zinc Finger Protein 354A	CCL28
LIN54	Lin-54 DREAM MuvB Core Complex Component	NPSR1
WSCD1	WSC Domain Containing 1	NR2C2
USP50	Ubiquitin Specific Peptidase 50	BID
FRG2C	FSHD Region Gene 2 Family Member C	FYN
HLA-DPB2	Major Histocompatibility Complex, Class II, DP Beta 2 (Pseudogene)	HTR2A
MIR198	MicroRNA 198	HK1
F9	Coagulation Factor IX	MIR23A
CASP7	Caspase 7	SCN10A
PRKAB1	Protein Kinase AMP-Activated Non-Catalytic Subunit Beta 1	ABCB6
CYP3A5	Cytochrome P450 Family 3 Subfamily A Member 5	ITGAD
ALOX12	Arachidonate 12-Lipoxygenase, 12S Type	IER3
GNA11	G Protein Subunit Alpha 11	ERVW-1
IGF2	Insulin Like Growth Factor 2	GAD1
HLCS	Holocarboxylase Synthetase	RB1
KRT1	Keratin 1	CDKN3
TNFAIP8L2	TNF Alpha Induced Protein 8 Like 2	FCGR3B
GSDMB	Gasdermin B	EGLN1
BAX	BCL2 Associated X, Apoptosis Regulator	NINJ1
CYP4F3	Cytochrome P450 Family 4 Subfamily F Member 3	GP2
IGF1R	Insulin Like Growth Factor 1 Receptor	S1PR3
ADIPOR1	Adiponectin Receptor 1	DNTT
SLC25A13	Solute Carrier Family 25 Member 13	SMOX
GCH1	GTP Cyclohydrolase 1	DCD
GPHN	Gephyrin	RGS10
LTB	Lymphotoxin Beta	FCER1G
KDM6A	Lysine Demethylase 6A	GGT1
ANXA2	Annexin A2	ACAT1
SERPINB2	Serpin Family B Member 2	CDKN2B-AS1
LOX	Lysyl Oxidase	MFN2
TSC1	TSC Complex Subunit 1	DNASE1
COL5A2	Collagen Type V Alpha 2 Chain	TBXA2R
SCNN1A	Sodium Channel Epithelial 1 Subunit Alpha	CH25H
PSMD4	Proteasome 26S Subunit, Non-ATPase 4	WWTR1
MSR1	Macrophage Scavenger Receptor 1	ADORA1
CHKA	Choline Kinase Alpha	TRPV3
S100A4	S100 Calcium Binding Protein A4	CSTB
ADIPOR2	Adiponectin Receptor 2	DDIT4
CD22	CD22 Molecule	NCOA3
MIR346	MicroRNA 346	PTCH1
H3C14	H3 Clustered Histone 14	SULT2A1
AICDA	Activation Induced Cytidine Deaminase	TG
BRINP3	BMP/Retinoic Acid Inducible Neural Specific 3	MIRLET7B
CHEK2	Checkpoint Kinase 2	CYP7A1
NTF3	Neurotrophin 3	MEG3
KLRC2	Killer Cell Lectin Like Receptor C2	STAB1
EDNRA	Endothelin Receptor Type A	LAMA2
MCL1	MCL1 Apoptosis Regulator, BCL2 Family Member	CRHR2
MIR324	MicroRNA 324	SH2B3
CLEC12A	C-Type Lectin Domain Family 12 Member A	MIR30A
MIR130B	MicroRNA 130b	PRKCD
CTC1	CST Telomere Replication Complex Component 1	MYOD1
MIR320A	MicroRNA 320a	IFNA2
ORM2	Orosomucoid 2	NTSR1
CTSK	Cathepsin K	TRPV2
SLC30A8	Solute Carrier Family 30 Member 8	PEPD
RPL7	Ribosomal Protein L7	TAGLN
CDSN	Corneodesmosin	SUCNR1
DSC1	Desmocollin 1	PIGR
MIR29C	MicroRNA 29c	GZMA
FTH1	Ferritin Heavy Chain 1	XPA
CNTNAP1	Contactin Associated Protein 1	MLN
SLC5A2	Solute Carrier Family 5 Member 2	MIR141
SERPINA7	Serpin Family A Member 7	CHAT
MIR15A	MicroRNA 15a	ARTN
PDE4D	Phosphodiesterase 4D	ACOD1
KLRD1	Killer Cell Lectin Like Receptor D1	SFRP2
RNPC3	RNA Binding Region (RNP1, RRM) Containing 3	HTR1D
MC4R	Melanocortin 4 Receptor	NPFF
ACTA2	Actin Alpha 2, Smooth Muscle	CD48
CDKN2B-AS1	CDKN2B Antisense RNA 1	CD70
KRT6A	Keratin 6A	IVL
PHEX	Phosphate Regulating Endopeptidase Homolog X-Linked	GCLM
ADAM8	ADAM Metallopeptidase Domain 8	PML
TRIM39	Tripartite Motif Containing 39	RGCC
MTUS2	Microtubule Associated Scaffold Protein 2	HSPG2
MIR199B	MicroRNA 199b	EOMES
SLAMF1	Signaling Lymphocytic Activation Molecule Family Member 1	TRH
OTC	Ornithine Carbamoyltransferase	HK2
DCXR	Dicarbonyl And L-Xylulose Reductase	PRDX4
HLA-DMB	Major Histocompatibility Complex, Class II, DM Beta	ANGPTL8
CFHR2	Complement Factor H Related 2	AZGP1
MIR500A	MicroRNA 500a	G6PC
STAT2	Signal Transducer And Activator Of Transcription 2	LPIN1
MYH2	Myosin Heavy Chain 2	CFL1
MIR25	MicroRNA 25	ULK1
IBD3	Inflammatory Bowel Disease 3	DNMT3B
IBD7	Inflammatory Bowel Disease 7	COMT
CFHR5	Complement Factor H Related 5	TFPI2
MLKL	Mixed Lineage Kinase Domain Like Pseudokinase	HMMR
BACE1	Beta-Secretase 1	CD1C
NOX5	NADPH Oxidase 5	TAB2
IFNL4	Interferon Lambda 4 (Gene/Pseudogene)	RTN4R
WRAP53	WD Repeat Containing Antisense To TP53	GREM1
TINF2	TERF1 Interacting Nuclear Factor 2	GFER
SLC26A3	Solute Carrier Family 26 Member 3	RAPGEF4
CLEC5A	C-Type Lectin Domain Containing 5A	FBLN5
BDKRB2	Bradykinin Receptor B2	TTN
DEFB4B	Defensin Beta 4B	HNRNPD
STX1A	Syntaxin 1A	LAMP1
CNTN2	Contactin 2	PDE7A
NDP	Norrin Cystine Knot Growth Factor NDP	AGRP
IBD2	Inflammatory Bowel Disease 2	OSMR
AGTR2	Angiotensin II Receptor Type 2	GPR132
HSPB1	Heat Shock Protein Family B (Small) Member 1	FKBP5
SLC15A1	Solute Carrier Family 15 Member 1	MARCKS
NQO1	NAD(P)H Quinone Dehydrogenase 1	SLC26A4
NR1I3	Nuclear Receptor Subfamily 1 Group I Member 3	VHL
POLG	DNA Polymerase Gamma, Catalytic Subunit	MITF
ACE2	Angiotensin I Converting Enzyme 2	F5
APOL1	Apolipoprotein L1	GCLC
IFIT3	Interferon Induced Protein With Tetratricopeptide Repeats 3	MYOG
OTOP1	Otopetrin 1	OPTN
BMP7	Bone Morphogenetic Protein 7	LPAR1
MSMO1	Methylsterol Monooxygenase 1	PTGIS
MDM2	MDM2 Proto-Oncogene	MIR29C
MLN	Motilin	MSH2
COL4A4	Collagen Type IV Alpha 4 Chain	DCLK1
NDUFA13	NADH:Ubiquinone Oxidoreductase Subunit A13	NFKBIZ
JAM3	Junctional Adhesion Molecule 3	S100A14
FGFR1	Fibroblast Growth Factor Receptor 1	VIPR1
C1orf141	Chromosome 1 Open Reading Frame 141	DUOX1
CD2	CD2 Molecule	HAS1
COL1A2	Collagen Type I Alpha 2 Chain	BTG3
ADORA3	Adenosine A3 Receptor	SMPD2
NUMA1	Nuclear Mitotic Apparatus Protein 1	NOX5
COL4A5	Collagen Type IV Alpha 5 Chain	CRK
ADORA1	Adenosine A1 Receptor	GRIN2A
CEACAM8	CEA Cell Adhesion Molecule 8	ATF2
GSTT1	Glutathione S-Transferase Theta 1	ABO
CYP4F22	Cytochrome P450 Family 4 Subfamily F Member 22	IL2RB
SERPING1	Serpin Family G Member 1	EPHA1
LPP	LIM Domain Containing Preferred Translocation Partner In Lipoma	AIRE
DST	Dystonin	WNT1
DNTT	DNA Nucleotidylexotransferase	SIGLEC8
KLRC1	Killer Cell Lectin Like Receptor C1	GUCY2C
GSDMD	Gasdermin D	C9orf72
CLEC11A	C-Type Lectin Domain Containing 11A	ISG15
EIF2S1	Eukaryotic Translation Initiation Factor 2 Subunit Alpha	GPX4
CXADR	CXADR Ig-Like Cell Adhesion Molecule	NCF4
PLA2G10	Phospholipase A2 Group X	KRT20
NLRP9	NLR Family Pyrin Domain Containing 9	FUT7
PPM1L	Protein Phosphatase, Mg2+/Mn2+ Dependent 1L	HNF4A
SERPINB4	Serpin Family B Member 4	ST14
CD24	CD24 Molecule	HLA-B
PLIN1	Perilipin 1	CEBPA
HOXA1	Homeobox A1	PMCH
PTPRN	Protein Tyrosine Phosphatase Receptor Type N	PREP
KLF2	Kruppel Like Factor 2	TIGIT
FOXP2	Forkhead Box P2	IGFBP5
GATA6	GATA Binding Protein 6	GPR17
NR5A2	Nuclear Receptor Subfamily 5 Group A Member 2	MEF2A
ATP1A3	ATPase Na+/K+ Transporting Subunit Alpha 3	ST6GAL1
LAP3	Leucine Aminopeptidase 3	CEACAM8
ATP11A	ATPase Phospholipid Transporting 11A	PVALB
INPP5E	Inositol Polyphosphate-5-Phosphatase E	IFNAR2
SRSF6	Serine And Arginine Rich Splicing Factor 6	SOX2
FGFR1OP	FGFR1 Oncogene Partner	STK39
BLOC1S6	Biogenesis Of Lysosomal Organelles Complex 1 Subunit 6	EDN2
MIR196A1	MicroRNA 196a-1	NCF2
HLA-F-AS1	HLA-F Antisense RNA 1	EIF4E
HT	Hashimoto Thyroiditis	CSPG4
IBD4	Inflammatory Bowel Disease 4	KLF15
IBD6	Inflammatory Bowel Disease 6	ARHGEF2
IBD8	Inflammatory Bowel Disease 8	CYP3A7
IBD9	Inflammatory Bowel Disease 9	CD226
IBD15	Inflammatory Bowel Disease-15	PTN
IBD18	Inflammatory Bowel Disease-18	ISG20
COPD	Pulmonary Disease, Chronic Obstructive, Severe Early-Onset	LTF
IBD12	Inflammatory Bowel Disease 12	PFKFB3
IBD16	Inflammatory Bowel Disease-16	MSH3
IBD20	Inflammatory Bowel Disease-20	CD207
IBD21	Inflammatory Bowel Disease-21	KRT5
IBD22	Inflammatory Bowel Disease-22	HTR3A
IBD23	Inflammatory Bowel Disease-23	GDF11
IBD24	Inflammatory Bowel Disease-24	SLC1A2
IBD26	Inflammatory Bowel Disease-26	RBPJ
IBD27	Inflammatory Bowel Disease-27	MRGPRX2
MS2	Multiple Sclerosis, Susceptibility To, 2	NOG
MS3	Multiple Sclerosis, Susceptibility To, 3	CREB3L3
MS4	Multiple Sclerosis, Susceptiblity To, 4	UCN2
IRF2BP2	Interferon Regulatory Factor 2 Binding Protein 2	MTTP
DCLRE1C	DNA Cross-Link Repair 1C	NLRP10
ASPRV1	Aspartic Peptidase Retroviral Like 1	SPDEF
PPP1CA	Protein Phosphatase 1 Catalytic Subunit Alpha	EDA
METTL9	Methyltransferase Like 9	FOXP1
ECE1	Endothelin Converting Enzyme 1	NPPA
SUMO4	Small Ubiquitin Like Modifier 4	CLEC4D
SLC1A2	Solute Carrier Family 1 Member 2	MIR20A
ADRB3	Adrenoceptor Beta 3	CARD10
HMGB2	High Mobility Group Box 2	PRKAA2
UBC	Ubiquitin C	ACTA2
CD276	CD276 Molecule	ALPL
CERS3	Ceramide Synthase 3	PPP1R11
MAG	Myelin Associated Glycoprotein	FTO
ADRB1	Adrenoceptor Beta 1	TCF7L2
MIR424	MicroRNA 424	KMO
GNAS	GNAS Complex Locus	WNT2
SLC5A4	Solute Carrier Family 5 Member 4	BATF
FMR1	FMRP Translational Regulator 1	BLVRA
WNT5A	Wnt Family Member 5A	MIR23B
CREM	CAMP Responsive Element Modulator	CD63
GREM1	Gremlin 1, DAN Family BMP Antagonist	PDIA3
BSCL2	BSCL2 Lipid Droplet Biogenesis Associated, Seipin	IHH
FYN	FYN Proto-Oncogene, Src Family Tyrosine Kinase	BMI1
MSH6	MutS Homolog 6	CRYAB
MAN2A1	Mannosidase Alpha Class 2A Member 1	PDPK1
ANKRD20A1	Ankyrin Repeat Domain 20 Family Member A1	BNIP3
TNFRSF6B	TNF Receptor Superfamily Member 6b	HAS3
RNF114	Ring Finger Protein 114	HDAC11
GRP	Gastrin Releasing Peptide	CES1
LIPN	Lipase Family Member N	ACPP
TH	Tyrosine Hydroxylase	IGFBP7
AIF1	Allograft Inflammatory Factor 1	ROBO4
RNF125	Ring Finger Protein 125	PDLIM2
GBA	Glucosylceramidase Beta	GRM1
SLCO1B1	Solute Carrier Organic Anion Transporter Family Member 1B1	MIR17HG
IRS2	Insulin Receptor Substrate 2	SDC2
CORO1A	Coronin 1A	CSNK2A1
UCP2	Uncoupling Protein 2	HTR1A
CRHR2	Corticotropin Releasing Hormone Receptor 2	NFATC4
AQP3	Aquaporin 3 (Gill Blood Group)	ASIC1
RPS27A	Ribosomal Protein S27a	CD53
ELF3	E74 Like ETS Transcription Factor 3	KLKB1
CELA1	Chymotrypsin Like Elastase 1	C2orf40
TPI1	Triosephosphate Isomerase 1	EIF5A
RPS6KB1	Ribosomal Protein S6 Kinase B1	GJA5
ATF3	Activating Transcription Factor 3	GOLM1
SHH	Sonic Hedgehog Signaling Molecule	CACNA1H
TMPRSS15	Transmembrane Serine Protease 15	DRD1
TACR2	Tachykinin Receptor 2	ABL2
NR0B2	Nuclear Receptor Subfamily 0 Group B Member 2	MIR26B
HAPLN1	Hyaluronan And Proteoglycan Link Protein 1	TMEM201
IL1RL2	Interleukin 1 Receptor Like 2	ACVR1
DDX3X	DEAD-Box Helicase 3 X-Linked	ASIC2
IFIT1	Interferon Induced Protein With Tetratricopeptide Repeats 1	CLEC9A
TARS1	Threonyl-TRNA Synthetase 1	PLA2G10
RAG2	Recombination Activating 2	CD9
GAS5	Growth Arrest Specific 5	CASP2
TTN	Titin	SMPD3
VPS37A	VPS37A Subunit Of ESCRT-I	MX1
CD180	CD180 Molecule	RASSF1
VEGFD	Vascular Endothelial Growth Factor D	EGR2
PCSK9	Proprotein Convertase Subtilisin/Kexin Type 9	BMX
PDGFRA	Platelet Derived Growth Factor Receptor Alpha	FLNA
GP1BA	Glycoprotein Ib Platelet Subunit Alpha	RGN
PDGFRB	Platelet Derived Growth Factor Receptor Beta	FGR
MIRLET7I	MicroRNA Let-7i	LILRB4
DEK	DEK Proto-Oncogene	HRH2
LYST	Lysosomal Trafficking Regulator	CIDEC
RHOD	Ras Homolog Family Member D	OPRL1
TPSAB1	Tryptase Alpha/Beta 1	AKT3
PRDM16	PR/SET Domain 16	TLR10
SNRPN	Small Nuclear Ribonucleoprotein Polypeptide N	ITGAV
RGS1	Regulator Of G Protein Signaling 1	LRP5
CLEC4E	C-Type Lectin Domain Family 4 Member E	LGALS2
USP18	Ubiquitin Specific Peptidase 18	SH3BP2
ZEB2	Zinc Finger E-Box Binding Homeobox 2	C1QTNF1
LAT	Linker For Activation Of T Cells	BBC3
VCP	Valosin Containing Protein	LOXL2
SNRPE	Small Nuclear Ribonucleoprotein Polypeptide E	CLDN7
STX11	Syntaxin 11	COMMD1
SNRPD1	Small Nuclear Ribonucleoprotein D1 Polypeptide	BATF3
GIMAP4	GTPase, IMAP Family Member 4	MIR130B
DYNLT1	Dynein Light Chain Tctex-Type 1	CFD
GIMAP2	GTPase, IMAP Family Member 2	PLIN1
DENND1B	DENN Domain Containing 1B	CUEDC2
ZFP90	ZFP90 Zinc Finger Protein	CHRM3
RHNO1	RAD9-HUS1-RAD1 Interacting Nuclear Orphan 1	SPINK5
MUC12	Mucin 12, Cell Surface Associated	SLC2A2
CCDC180	Coiled-Coil Domain Containing 180	KRT1
SPDYE4	Speedy/RINGO Cell Cycle Regulator Family Member E4	LITAF
MIR409	MicroRNA 409	PKD1
MIR296	MicroRNA 296	XCL1
ENSG00000266919		APOC1
ENSG00000278769		DHCR24
SCNN1B	Sodium Channel Epithelial 1 Subunit Beta	SLC12A5
TMEM79	Transmembrane Protein 79	FCGR2B
OCRL	OCRL Inositol Polyphosphate-5-Phosphatase	THBS4
BCL10	BCL10 Immune Signaling Adaptor	SARM1
MIR19B1	MicroRNA 19b-1	NRG4
PCNA	Proliferating Cell Nuclear Antigen	HSPA8
NOTCH2	Notch Receptor 2	OTULIN
UBD	Ubiquitin D	TGFB3
MIR149	MicroRNA 149	PPP1R15A
CYP7B1	Cytochrome P450 Family 7 Subfamily B Member 1	PDGFA
FRZB	Frizzled Related Protein	OXTR
DECR1	2,4-Dienoyl-CoA Reductase 1	GAD2
CD72	CD72 Molecule	C4B
KDM4C	Lysine Demethylase 4C	HNF1A
EPSTI1	Epithelial Stromal Interaction 1	KRT8
H2BC21	H2B Clustered Histone 21	LAIR1
ASGR1	Asialoglycoprotein Receptor 1	CD5
PHF11	PHD Finger Protein 11	KAT2B
C1QBP	Complement C1q Binding Protein	LGALS8
COL11A1	Collagen Type XI Alpha 1 Chain	CALCRL
KLF4	Kruppel Like Factor 4	EREG
RYR1	Ryanodine Receptor 1	CCKBR
PDGFA	Platelet Derived Growth Factor Subunit A	LCAT
MROCKI	MARCKS Cis Regulating LncRNA Promoter Of Cytokines And Inflammation	LDB3
AGPAT2	1-Acylglycerol-3-Phosphate O-Acyltransferase 2	CLEC12A
CHRNA7	Cholinergic Receptor Nicotinic Alpha 7 Subunit	MAG
MPDU1	Mannose-P-Dolichol Utilization Defect 1	MIR27B
MACIR	Macrophage Immunometabolism Regulator	UBASH3B
KLK7	Kallikrein Related Peptidase 7	AGO2
TREM2	Triggering Receptor Expressed On Myeloid Cells 2	NM
SLAMF6	SLAM Family Member 6	GLUL
FAM167A	Family With Sequence Similarity 167 Member A	CYP24A1
KIAA1109	KIAA1109	KIAA0319
ITGA1	Integrin Subunit Alpha 1	GCK
MIR23B	MicroRNA 23b	MAP3K1
LYVE1	Lymphatic Vessel Endothelial Hyaluronan Receptor 1	MAP2K6
JUP	Junction Plakoglobin	FGFR4
ATF4	Activating Transcription Factor 4	BLZF1
PITX2	Paired Like Homeodomain 2	RAF1
DHFR	Dihydrofolate Reductase	SLIT2
MTTP	Microsomal Triglyceride Transfer Protein	PEMT
LACRT	Lacritin	PLCG2
CD79B	CD79b Molecule	KHK
EXT1	Exostosin Glycosyltransferase 1	APAF1
H4-16	H4 Histone 16	F9
TCF3	Transcription Factor 3	NR3C2
IRF9	Interferon Regulatory Factor 9	HDGF
CLEC4A	C-Type Lectin Domain Family 4 Member A	REG3G
AIMP1	Aminoacyl TRNA Synthetase Complex Interacting Multifunctional Protein 1	MAPK8IP3
NEK7	NIMA Related Kinase 7	CPM
SLC15A4	Solute Carrier Family 15 Member 4	TERC
MIR134	MicroRNA 134	SGPL1
MIR638	MicroRNA 638	FXN
MIR92B	MicroRNA 92b	FBXW7
MIR637	MicroRNA 637	LMNA
MIR663A	MicroRNA 663a	SERPINI1
GPX4	Glutathione Peroxidase 4	AQP2
TYROBP	Transmembrane Immune Signaling Adaptor TYROBP	ENTPD2
RAPGEF3	Rap Guanine Nucleotide Exchange Factor 3	ERBB3
TGM3	Transglutaminase 3	GRIK1
RPLP0	Ribosomal Protein Lateral Stalk Subunit P0	HCK
CISH	Cytokine Inducible SH2 Containing Protein	METTL3
FSCN1	Fascin Actin-Bundling Protein 1	PRKD1
CYP4F2	Cytochrome P450 Family 4 Subfamily F Member 2	ARRB2
MIR125B2	MicroRNA 125b-2	E2F1
RC3H1	Ring Finger And CCCH-Type Domains 1	PENK
TOLLIP	Toll Interacting Protein	MIR106B
SDHB	Succinate Dehydrogenase Complex Iron Sulfur Subunit B	BCR
IFT172	Intraflagellar Transport 172	CYP27A1
UFSP2	UFM1 Specific Peptidase 2	ZBP1
AKT2	AKT Serine/Threonine Kinase 2	FSTL3
NR3C2	Nuclear Receptor Subfamily 3 Group C Member 2	DEFB103B
SIRT6	Sirtuin 6	APOA2
NAGS	N-Acetylglutamate Synthase	CREG1
DDX1	DEAD-Box Helicase 1	GSDMA
CD7	CD7 Molecule	IGFBP2
LY9	Lymphocyte Antigen 9	ITGA2
UBE4A	Ubiquitination Factor E4A	HTR1B
SNRNP70	Small Nuclear Ribonucleoprotein U1 Subunit 70	MIR142
TMEM201	Transmembrane Protein 201	GPR68
IGSF6	Immunoglobulin Superfamily Member 6	SERPINB6
CFHR4	Complement Factor H Related 4	NDFIP1
MIR615	MicroRNA 615	AEBP1
MIR642A	MicroRNA 642a	HSPB2
MIR518B	MicroRNA 518b	VNN2
NCF4-AS1	NCF4 Antisense RNA 1	DAB2
LOC106029312	Williams-Beuren Syndrome Medial Block B Recombination Region	MUC4
TRAF2	TNF Receptor Associated Factor 2	LGMN
XRCC6	X-Ray Repair Cross Complementing 6	TAB1
XRCC5	X-Ray Repair Cross Complementing 5	FOSL2
SPTA1	Spectrin Alpha, Erythrocytic 1	SYVN1
AIP	Aryl Hydrocarbon Receptor Interacting Protein	SGMS2
MIR103A1	MicroRNA 103a-1	PRKCZ
TRH	Thyrotropin Releasing Hormone	MASP2
E2F1	E2F Transcription Factor 1	PER2
MKI67	Marker Of Proliferation Ki-67	GH1
GAD1	Glutamate Decarboxylase 1	KAT5
BLNK	B Cell Linker	CTH
IGLL1	Immunoglobulin Lambda Like Polypeptide 1	BRD2
HMGCL	3-Hydroxy-3-Methylglutaryl-CoA Lyase	DKK3
TRIM33	Tripartite Motif Containing 33	MIR93
KRT20	Keratin 20	PELI1
ACADVL	Acyl-CoA Dehydrogenase Very Long Chain	MAP2K4
UGT1A1	UDP Glucuronosyltransferase Family 1 Member A1	IL9R
SHC1	SHC Adaptor Protein 1	SPON2
IL2RG	Interleukin 2 Receptor Subunit Gamma	BACH2
DDX39B	DExD-Box Helicase 39B	PROKR1
KLF6	Kruppel Like Factor 6	EHMT2
LRG1	Leucine Rich Alpha-2-Glycoprotein 1	AKR1C3
LCAT	Lecithin-Cholesterol Acyltransferase	FBP1
CCKAR	Cholecystokinin A Receptor	RPTOR
SLC5A11	Solute Carrier Family 5 Member 11	PRSS8
FOXD2-AS1	FOXD2 Adjacent Opposite Strand RNA 1	SFRP4
GP6	Glycoprotein VI Platelet	C1S
SGK1	Serum/Glucocorticoid Regulated Kinase 1	PRSS1
MIR199A2	MicroRNA 199a-2	SCNN1B
VIPR1	Vasoactive Intestinal Peptide Receptor 1	DDX53
COPA	COPI Coat Complex Subunit Alpha	LAMC2
RICTOR	RPTOR Independent Companion Of MTOR Complex 2	TRIM8
KDM6B	Lysine Demethylase 6B	NFIL3
SLC2A9	Solute Carrier Family 2 Member 9	MIR10A
TSPAN12	Tetraspanin 12	SOS1
APOBEC3G	Apolipoprotein B MRNA Editing Enzyme Catalytic Subunit 3G	FGB
CASP14	Caspase 14	CD22
FKBP5	FKBP Prolyl Isomerase 5	SLC39A8
MIR205	MicroRNA 205	TRA
SLC5A1	Solute Carrier Family 5 Member 1	DUSP5
GBP5	Guanylate Binding Protein 5	F11
CTSD	Cathepsin D	PROX1
TYRP1	Tyrosinase Related Protein 1	FBN1
LEPQTL1	Leptin, Serum Levels Of	FOXL2
CHST4	Carbohydrate Sulfotransferase 4	RGS5
LGALS4	Galectin 4	LPO
TCN2	Transcobalamin 2	MSN
TYMP	Thymidine Phosphorylase	MIR204
WNT4	Wnt Family Member 4	PLCE1
BSG	Basigin (Ok Blood Group)	IRF2BP2
FBL	Fibrillarin	CD248
LTK	Leukocyte Receptor Tyrosine Kinase	PARG
TGM6	Transglutaminase 6	STS
MIR208A	MicroRNA 208a	DOCK8
MIR769	MicroRNA 769	HLA-C
MIR629	MicroRNA 629	PDE4D
FKRP	Fukutin Related Protein	ORM2
RARB	Retinoic Acid Receptor Beta	SMURF2
PON2	Paraoxonase 2	CRISP3
TBX1	T-Box Transcription Factor 1	GPR15
MAPK10	Mitogen-Activated Protein Kinase 10	CYP2C19
CD151	CD151 Molecule (Raph Blood Group)	CCKAR
DBH	Dopamine Beta-Hydroxylase	NCR1
NR4A3	Nuclear Receptor Subfamily 4 Group A Member 3	HTRA1
PKP1	Plakophilin 1	TCF3
GLRA1	Glycine Receptor Alpha 1	PSEN2
THPO	Thrombopoietin	SCAP
MIR16-1	MicroRNA 16-1	UCN3
THBS4	Thrombospondin 4	CASP14
ABCC1	ATP Binding Cassette Subfamily C Member 1	MGMT
PGA3	Pepsinogen A3	TNFAIP1
PGA5	Pepsinogen A5	NRGN
AXIN1	Axin 1	FMOD
LRRC8A	Leucine Rich Repeat Containing 8 VRAC Subunit A	ABCD1
SCN11A	Sodium Voltage-Gated Channel Alpha Subunit 11	SPARCL1
ZC3H12D	Zinc Finger CCCH-Type Containing 12D	IREB2
LST1	Leukocyte Specific Transcript 1	GATA1
FST	Follistatin	IFIT1
MUC3A	Mucin 3A, Cell Surface Associated	HSPE1
PTK2B	Protein Tyrosine Kinase 2 Beta	C1QTNF6
KEAP1	Kelch Like ECH Associated Protein 1	FEM1A
DAB2IP	DAB2 Interacting Protein	SETD7
MIR100	MicroRNA 100	MKL1
MIR7-3	MicroRNA 7-3	CLEC4A
DRD2	Dopamine Receptor D2	CLEC4C
TBX4	T-Box Transcription Factor 4	FTH1
RTN4R	Reticulon 4 Receptor	ADAM15
OGG1	8-Oxoguanine DNA Glycosylase	CBR1
ADGRE3	Adhesion G Protein-Coupled Receptor E3	ANGPTL3
ADH1C	Alcohol Dehydrogenase 1C (Class I), Gamma Polypeptide	TAP1
G6PC3	Glucose-6-Phosphatase Catalytic Subunit 3	CLCN3
MIR186	MicroRNA 186	KDM1A
MMP19	Matrix Metallopeptidase 19	ADAM9
HSPA8	Heat Shock Protein Family A (Hsp70) Member 8	GPR84
IL20	Interleukin 20	EIF4EBP1
DUSP1	Dual Specificity Phosphatase 1	ITGA6
ITIH4	Inter-Alpha-Trypsin Inhibitor Heavy Chain 4	UGCG
PGA4	Pepsinogen A4	KDM4B
HSPA1B	Heat Shock Protein Family A (Hsp70) Member 1B	MIR200A
PIGR	Polymeric Immunoglobulin Receptor	PPARGC1B
MUTYH	MutY DNA Glycosylase	GDF2
BTLA	B And T Lymphocyte Associated	PMAIP1
MECOM	MDS1 And EVI1 Complex Locus	HDAC5
ATXN2	Ataxin 2	CYP2C9
SNRPB	Small Nuclear Ribonucleoprotein Polypeptides B And B1	NLRP7
GOT2	Glutamic-Oxaloacetic Transaminase 2	TGFBR1
LCT	Lactase	RGS4
KEL	Kell Metallo-Endopeptidase (Kell Blood Group)	MIR206
RASGRP3	RAS Guanyl Releasing Protein 3	HCN2
SLC30A10	Solute Carrier Family 30 Member 10	LIFR
HLA-DOB	Major Histocompatibility Complex, Class II, DO Beta	APOA4
SSRP1	Structure Specific Recognition Protein 1	COL17A1
XK	X-Linked Kx Blood Group	TAT
PRRT2	Proline Rich Transmembrane Protein 2	KCNK2
TOR1B	Torsin Family 1 Member B	LPCAT1
UBASH3A	Ubiquitin Associated And SH3 Domain Containing A	TFR2
LCOR	Ligand Dependent Nuclear Receptor Corepressor	HCAR1
LAPTM4A	Lysosomal Protein Transmembrane 4 Alpha	LLGL1
SNRPB2	Small Nuclear Ribonucleoprotein Polypeptide B2	SRGN
CDK5RAP1	CDK5 Regulatory Subunit Associated Protein 1	PDX1
ALYREF	Aly/REF Export Factor	DUSP6
SNRPD3	Small Nuclear Ribonucleoprotein D3 Polypeptide	NF1
TIMD4	T Cell Immunoglobulin And Mucin Domain Containing 4	DLL1
TRIM68	Tripartite Motif Containing 68	S100A11
PUS10	Pseudouridine Synthase 10	IFITM3
SCHIP1	Schwannomin Interacting Protein 1	TFE3
UHRF1BP1	UHRF1 Binding Protein 1	ACO1
PHRF1	PHD And Ring Finger Domains 1	ANO1
NUDT10	Nudix Hydrolase 10	ZBTB33
ADAD1	Adenosine Deaminase Domain Containing 1	ACKR4
YDJC	YdjC Chitooligosaccharide Deacetylase Homolog	GMFB
CXorf21	Chromosome X Open Reading Frame 21	PPP1R14A
MIR200A	MicroRNA 200a	DLK1
MIRLET7D	MicroRNA Let-7d	METRNL
NCF1C	Neutrophil Cytosolic Factor 1C Pseudogene	COL6A1
MIR433	MicroRNA 433	ASAH1
NCF1B	Neutrophil Cytosolic Factor 1B Pseudogene	IKZF1
MIR154	MicroRNA 154	MIR19A
MIR484	MicroRNA 484	PSMD9
MIR654	MicroRNA 654	IDH2
MIR608	MicroRNA 608	CTSZ
MIR657	MicroRNA 657	TRADD
MIR601	MicroRNA 601	KMT2A
MIR612	MicroRNA 612	UNC93B1
MIR611	MicroRNA 611	GATA6
MIR662	MicroRNA 662	DMP1
MIR557	MicroRNA 557	AKAP13
MIR575	MicroRNA 575	SERPINF2
MIR583	MicroRNA 583	AGFG1
MIR325	MicroRNA 325	GSTO1
MIR622	MicroRNA 622	TNFAIP8
MIR658	MicroRNA 658	CD300A
MIR596	MicroRNA 596	ENO1
MIR600	MicroRNA 600	SLC7A11
MIR602	MicroRNA 602	FCN1
LINC01193	Long Intergenic Non-Protein Coding RNA 1193	FCRL6
SLEH1	Systemic Lupus Erythematosus With Hemolytic Anemia 1	CRY1
SLEN1	Systemic Lupus Erythematosus With Nephritis 1	NAIP
SLEN2	Systemic Lupus Erythematosus With Nephritis 2	IRF2
SLEN3	Systemic Lupus Erythematosus With Nephritis 3	LAMP2
SLC6A5	Solute Carrier Family 6 Member 5	MIR377
SERPINI2	Serpin Family I Member 2	CAMKK2
SPINT2	Serine Peptidase Inhibitor, Kunitz Type 2	EGF
ARRB1	Arrestin Beta 1	RNLS
EZR	Ezrin	MIR20B
ECM1	Extracellular Matrix Protein 1	SLC22A4
RREB1	Ras Responsive Element Binding Protein 1	NRP2
MAP3K14	Mitogen-Activated Protein Kinase Kinase Kinase 14	CDK7
[truncated: 7,923 more rows]
